# Supplementary material for: Heat Shock-Induced Accumulation of the Glycogen Synthase Kinase 3-Like Kinase BRASSINOSTEROID INSENSITIVE 2 Promotes Early Flowering but Reduces Thermotolerance in Arabidopsis
Source: Front Plant Sci. 2022 Jan 27;13:838062. doi: 10.3389/fpls.2022.838062 (PMC8828572; doi:10.3389/fpls.2022.838062)
Supplement: Supplementary file 4 [file Table_1.XLS]

## Sheet: Table S1
Supplemental table-1. HS regulated genes in Col-0 identified by RNAseq
One-week-old Col-0 seedlings grown on 1/2 MS agar medium at 22℃ under LD condition were treated with 37℃ (HS) or 22℃ (control) for 1 hr. Total RNA was extracted from whole seedlings for RNAseq
Differential expressed genes are determined by │Fold changes (FC)│ ≥ 2, P value < 0.05. FC represnts expression level at 37℃ vs expression level at 22℃
Gene ID	Gene name	p value	log2(FC)	Gene Description
AT1G01010	NAC001	0.0471902	-1.46388	NAC domain containing protein 1.
AT1G01060	LHY	7.8986e-06	-1.37142	LHY encodes a myb-related putative transcription factor involved in circadian rhythm along with another myb transcription factor CCA1
AT1G01070	UMAMIT28	0.00546647	-2.60204	Encodes a plasma membrane-localized amino acid transporter likely involved in amino acid export in the developing seed.
AT1G01130	--	0.00295095	-2.03713	CBL-interacting Serine/Threonine-kinase.
AT1G01180	--	1.01558e-05	-3.26405	S-adenosyl-L-methionine-dependent methyltransferases superfamily protein.
AT1G01200	RABA3	0.00440369	-2.20922	RAB GTPase homolog A3.
AT1G01300	--	2.46993e-09	-2.36846	Eukaryotic aspartyl protease family protein.
AT1G01340	CNGC10	0.0168341	-2.95345	member of Cyclic nucleotide gated channel family, regulated by Bacillus amyloliquefaciens under high calcium stress.
AT1G01420	UGT72B3	0.0164928	-2.30268	Phosphatidylinositol 4-phosphate 5-kinase (PIP5K) enzyme family member.
AT1G01430	TBL25	3.74223e-14	-2.1618	Encodes a member of the TBL (TRICHOME BIREFRINGENCE-LIKE) gene family containing a plant-specific DUF231 (domain of unknown function) domain. TBL gene family has 46 members, two of which (TBR/AT5G06700 and TBL3/AT5G01360) have been shown to be involved in the synthesis and deposition of secondary wall cellulose, presumably by influencing the esterification state of pectic polymers.Functions as a …
AT1G01440	--	0.0203728	-1.02346	hypothetical protein (DUF3133).
AT1G01500	--	0.0254354	-1.59941	Erythronate-4-phosphate dehydrogenase family protein.
AT1G01540	--	8.75236e-05	-1.20911	Protein kinase superfamily protein.
AT1G01580	FRO2	3.52303e-06	-3.14954	Encodes the low-iron-inducible ferric chelate reductase responsible for reduction of iron at the root surface. It is likely to be the major Fe(III) chelate reductase in Arabidopsis iron metabolism. Coordinately regulated with IRT1, the major transporter responsible for high-affinity iron uptake from the soil, at both transcriptional and posttranscriptional levels. Steady state mRNA levels are reg…
AT1G01720	ATAF1	6.12522e-70	4.25687	Belongs to a large family of putative transcriptional activators with NAC domain. Transcript level increases in response to wounding and abscisic acid. ATAF1 attentuates ABA signaling and sythesis. Mutants are hyposensitive to ABA. The mRNA is cell-to-cell mobile.
AT1G01725	--	0.0308303	1.2495	adenylosuccinate synthetase.
AT1G01740	BSK4	0.000614446	-4.99046	kinase with tetratricopeptide repeat domain-containing protein.
AT1G01810	--	0.0163549	2.19958	hypothetical protein.
AT1G01830	--	1.94714e-17	2.81841	ARM repeat superfamily protein.
AT1G01900	SBTI1.1	0.014603	-1.75243	Encodes AtSBT1.1, a subtilisin-like serine protease. Cleaves the phytosulfokine AtPSK4, a growth promoting peptide.
AT1G01940	--	9.14845e-77	4.5264	Cyclophilin-like peptidyl-prolyl cis-trans isomerase family protein.
AT1G02000	GAE2	1.21061e-05	1.40421	UDP-D-glucuronate 4-epimerase The mRNA is cell-to-cell mobile.
AT1G02090	FUS5	4.69307e-46	3.20369	encodes a phosphoprotein that is a subunit of the COP9 signalosome. Mutants exhibit constitutive photomorphogenic phenotype.
AT1G02290	--	1.94812e-06	2.06827	hypothetical protein.
AT1G02360	--	0.000196747	-1.66284	Chitinase family protein.
AT1G02380	--	0.0127891	-1.99097	transmembrane protein.
AT1G02640	BXL2	1.10755e-06	-2.42629	encodes a protein similar to a beta-xylosidase located in the extracellular matrix. This is a member of glycosyl hydrolase family 3 and has six other closely related members.
AT1G02660	--	1.82098e-17	-3.60138	PLIP2 is a glycerolipid A1 lipase with substrate preference for monogalactosyldiacylglycerol. Expression is induced by ABA.
AT1G02700	--	1.76768e-60	6.10424	GATA transcription factor-like protein.
AT1G02730	CSLD5	0.000649997	-1.59523	Encodes a gene similar to cellulose synthase. Knock-out mutant has reduced growth, reduced xylan level and reduced xylan synthase activity in stems.It's expression is cell cycle dependent and it appears to function in cell plate formation.
AT1G02750	--	0.0237372	-2.21856	Drought-responsive family protein.
AT1G02810	--	2.17747e-07	-3.34198	Plant invertase/pectin methylesterase inhibitor superfamily.
AT1G02820	LEA3	0.000177288	-1.24556	Late embryogenesis abundant 3 (LEA3) family protein.
AT1G02860	NLA	3.51857e-05	1.41005	Encodes a ubiquitin E3 ligase with RING and SPX domains that is involved in mediating immune responses and mediates degradation of PHT1s at plasma membranes. Targeted by MIR827. Ubiquitinates PHT1;3, PHT1;2, PHT1;1/AtPT1 and PHT1;4/AtPT2.
AT1G02980	CUL2	5.68796e-10	5.25684	encodes an Arabidopsis cullin
AT1G03060	SPI	0.0187294	1.14111	Encodes a WD/BEACH domain protein involved in cell morphogenesis and ribonucleoprotein particle formation. It interacts with the P-body core component DCP2, associates to mRNA processing bodies (P-bodies), and regulates their assembly upon salt stress. It accumulates at the root hair apex via post-Golgi compartments and positively regulates tip growth by maintaining tip-focused vesicle secretion …
AT1G03070	--	3.40379e-190	9.98189	Bax inhibitor-1 family protein.
AT1G03110	TRM82	0.00397685	-1.28331	Encodes a gene involved in the modification of nucleosides in tRNA. Mutants have no 7-methylguanosine.
AT1G03180	--	6.33179e-05	1.84896	Functions in chromosome axis remodeling and synapsis along with co factors PCH2 and ASY1.Required for chiasma formation.
AT1G03520	--	0.000537446	-1.86131	Core-2/I-branching beta-1,6-N-acetylglucosaminyltransferase family protein.
AT1G03610	--	0.000295729	-1.24481	plant/protein (DUF789).
AT1G03730	--	0.000595068	-1.63398	pyrroline-5-carboxylate reductase.
AT1G03820	--	0.00512779	-2.26851	E6-like protein.
AT1G03840	MGP	0.000403018	-4.07391	MGP is a nuclear-localized putative transcription factor with three zinc finger domains. MGP can interact with three proteins implicated in root patterning: SCR, SHR, and JKD in Y2H assays, and these interactions depend on the first zinc finger in MGP. MGP appears to be a direct transcriptional target of SHR and SCR, based on promoter binding assays, though it is not expressed in the QC, based on…
AT1G03860	PHB2	9.58292e-11	1.35205	prohibitin 2
AT1G03870	FLA9	9.46239e-06	-1.3952	fasciclin-like arabinogalactan-protein 9 (Fla9). Possibly involved in embryogenesis and seed development.
AT1G03905	ABCI19	0.0448769	-1.23141	P-loop containing nucleoside triphosphate hydrolases superfamily protein.
AT1G03970	GBF4	3.65388e-17	2.29069	encodes a basic leucine zipper G-box binding factor that can bind to G-box motifs only as heterodimers with GBF2 or GBF3. A single amino acid change can confer G-box binding as homodimers.
AT1G04020	BARD1	0.00507226	-1.51868	Encodes a protein containing two tandem BRCA1 C-Terminal (BRCT) domains, which function in phosphorylation-dependent protein-protein interactions. Loss of function mutations cause defects in meristem organization due to failure to repress WUS. BARD1 binds to WUS promoter and over expression of BARD reduces the extent of WUS expression.
AT1G04110	SDD1	0.0261823	-2.95737	Initially identified as a mutation affecting stomatal development and distribution. Encodes a protein similar to serine proteases.
AT1G04130	TPR2	3.88554e-22	2.92413	Encodes one of the 36 carboxylate clamp (CC)-tetratricopeptide repeat (TPR) proteins (Prasad 2010, Pubmed ID: 20856808). Interacts with Hsp90/Hsp70 as co-chaperone.
AT1G04220	KCS2	0.00655728	1.09552	Encodes KCS2, a member of the 3-ketoacyl-CoA synthase family involved in the biosynthesis of VLCFA (very long chain fatty acids).
AT1G04240	SHY2	1.43402e-05	-3.64752	SHY2/IAA3 regulates multiple auxin responses in roots. It is induced rapidly by IAA, and has been shown to be phosphorylated by oat phytochrome A in vitro.
AT1G04280	--	0.000301584	-1.50462	Encodes a mitochondrial CaM/Ca2+-dependent NAD+ kinase.
AT1G04330	--	0.0289508	-1.82384	A proline/serine rich protein of unknown function. It interacts with defense related MAP kinase MPK6 and others. May be involved in signaling during defense or stress response.
AT1G04360	--	0.0193468	-2.85846	RING/U-box superfamily protein.
AT1G04430	--	6.61216e-05	-1.1794	S-adenosyl-L-methionine-dependent methyltransferases superfamily protein.
AT1G04520	PDLP2	0.0219148	-1.19921	Encodes a plasmodesmal protein that may be involved in the intercellular movement of molecules through the plasmodesmata.
AT1G04570	--	2.79169e-11	6.9782	Similar to plastid solute transporters.
AT1G04650	--	0.000803069	2.76652	FLIP is a member of a conserved gene family with wide distribution across taxa. In Arabidopsis, it forms a complex with FIGL1 regulates meiotic crossover formation via RAD51 and DMC1.
AT1G04680	--	2.05855e-06	-1.71873	Pectin lyase-like superfamily protein.
AT1G04770	--	2.00446e-07	-3.12244	SDI2 is a member of a small family of TPR proteins in Arabidopsis. Like SDI1 it is induced by low sulfer and appears to play a role in negative regulation of glucosinolate biosynthesis.
AT1G04980	--	2.49131e-13	2.06448	Encodes a protein disulfide isomerase-like (PDIL) protein, a member of a multigene family within the thioredoxin (TRX) superfamily. Transcript levels for this gene are up-regulated in response to three different chemical inducers of ER stress (dithiothreitol, beta-mercaptoethanol, and tunicamycin). AtIRE1-2 does not appear to be required for this response, but the atbzip60 mutant has a diminished…
AT1G05000	--	0.00107823	-1.80135	Encodes an atypical dual-speciﬁcity phosphatase.
AT1G05020	--	0.00881552	-2.53728	ENTH/ANTH/VHS superfamily protein.
AT1G05100	MAPKKK18	1.35276e-10	3.90412	member of MEKK subfamily. Negatively regulated by RGLG1 and RGLG2; involved in drought stress tolerance.
AT1G05150	--	0.000295103	-1.47493	Calcium-binding tetratricopeptide family protein.
AT1G05170	--	9.53806e-17	2.85916	Galactosyltransferase family protein.
AT1G05340	--	0.00132195	1.47218	cysteine-rich TM module stress tolerance protein.
AT1G05360	KMS2	0.0367038	-1.14175	KMS2 encode a endoplasmic reticulum protein involved in the early secretory pathway.
AT1G05470	CVP2	0.0259364	-1.52203	Encodes an inositol polyphosphate 5' phosphatase (5PTase) that is required for the proper recruitment of cells into developing vascular tissue in leaves and cotyledons. It is most similar to Type I 5PTases that are known to cleave a phosphate from IP3 or IP4. cvp2 mutants have elevated levels of IP3 and are hypersensitive to ABA in seed germination assays.
AT1G05575	--	0.00960518	1.12822	transmembrane protein.
AT1G05600	EMB3101	0.022714	-1.87788	Tetratricopeptide repeat (TPR)-like superfamily protein.
AT1G05630	5PTASE13	0.0388679	-1.39409	Encodes an inositol polyphosphate 5-phosphatase with phosphatase activity toward only Ins(1,4,5)P3. Induced in response to ABA and wounding treatments. Expressed in young seedlings and flowers, while no transcripts were detectable in maturated roots, stems, and rosette leaves Modulates the development of cotyledon veins through its regulation of auxin homeostasis. Involved in blue light light?sti…
AT1G05790	--	0.0037685	1.54696	lipase class 3 family protein.
AT1G05810	RABA5E	0.00036678	1.13175	Rab GTPase-like A5A protein.
AT1G05835	--	0.00347759	-1.43612	PhD finger protein.
AT1G05890	ARI5	6.38667e-05	1.24755	RING/U-box superfamily protein.
AT1G05910	--	0.0418406	-1.35168	Encodes an acetylated histone-binding protein BRAT1. BRAT1 forms a complex with BRP1 to prevent transcriptional silencing.
AT1G06000	--	2.72175e-07	-2.2989	encodes a flavonol-7-O-rhamnosyltransferase involved in the formation of rhamnosylated flavonols
AT1G06050	--	0.0439809	-1.29058	ENHANCED DISEASE RESISTANCE-like protein (DUF1336).
AT1G06070	--	0.00689093	1.16821	Basic-leucine zipper (bZIP) transcription factor family protein.
AT1G06360	--	6.87218e-06	-1.77276	ADS4.2 has strong desaturase activity on acyl-CoA substrates longer than C32 and ω-7 product regio-specificity in yeast assays. It involves in characteristic (C33-C37) ω-7 monounsaturated alkene formation in cuticular wax of young rosette leaves.
AT1G06450	--	0.009516	-2.01056	Deadenylase.
AT1G06515	--	0.0382617	-1.14776	Encodes a 56-amino acid polypeptide with low but significant similarity to human small subunit of serine palmitoyltransferase that localizes to the ER and physically interacts with and greatly stimulates the activity of LCB1/LCB2 heterodimer ser palmitoyltransferase complex. Mutants have low pollen viability.
AT1G06645	--	0.00329929	-1.44243	2-oxoglutarate (2OG) and Fe(II)-dependent oxygenase superfamily protein.
AT1G06720	--	0.021265	-1.06565	P-loop containing nucleoside triphosphate hydrolases superfamily protein.
AT1G06760	--	4.64876e-28	-2.72852	winged-helix DNA-binding transcription factor family protein.
AT1G06980	--	0.0350664	-2.75098	PADRE protein
AT1G07010	SLP1	2.71184e-21	2.31969	Calcineurin-like metallo-phosphoesterase superfamily protein.
AT1G07090	LSH6	0.000799678	-1.52034	LIGHT-DEPENDENT SHORT HYPOCOTYLS-like protein (DUF640).
AT1G07130	STN1	0.0232786	-1.38422	Encodes a protein with similarity to yeast STN1, an OB fold protein involved in protecting yeast telomeres. In Arabidopsis, loss of STN1 function mutations exhibit gross morphological abnormalities and defects in telomere architecture and maintenance. STN1 likely plays a role in telomere end capping.
AT1G07135	--	3.9811e-10	-3.23126	glycine-rich protein.
AT1G07280	--	0.00280377	-1.21481	Tetratricopeptide repeat (TPR)-like superfamily protein.
AT1G07300	--	0.00734705	-1.85175	josephin protein-like protein.
AT1G07330	--	1.5807e-16	7.80601	dentin sialophosphoprotein.
AT1G07350	SR45a	1.93499e-44	5.69599	Encodes a serine/arginine rich-like protein, SR45a. Involved in the regulation of stress-responsive alternative splicing.
AT1G07360	MAC5A	2.97354e-07	1.47829	Encodes MAC5A, a component of the MOS4-associated complex (MAC) that contributes to snc1- mediated autoimmunity. MAC is a highly conserved nuclear protein complex associated with the spliceosome. Homologues include AT1G07360 (MAC5A), AT2G29580 (MAC5B) and AT5G07060 (MAC5C).
AT1G07400	--	1.12118e-155	10.2507	HSP20-like chaperones superfamily protein.
AT1G07410	RABA2b	0.0137873	1.2481	RAB GTPase homolog A2B.
AT1G07430	HAI2	4.25764e-07	3.86987	Encodes a member of the group A protein phosphatase 2C (PP2C) family that is responsible for negatively regulating seed dormancy.
AT1G07490	RTFL3	0.000731871	1.64343	ROTUNDIFOLIA like 3.
AT1G07510	ftsh10	5.90117e-54	4.07546	encodes an FtsH protease that is localized to the mitochondrion
AT1G07530	SCL14	0.00174864	1.09909	Encodes a member of the GRAS family of transcription factors. The protein interacts with the TGA2 transcription factor and affects the transcription of stress-responsive genes. The protein is found in the nucleus and is also exported to the cytoplasm.
AT1G07640	OBP2	0.0105005	-1.14693	A member of the DOF transcription factors. Prominently expressed in the phloem of leaves and other organs. Expression is induced by wounding, MeJA and insect feeding. Upregulates glucosinolate biosynthesis. PEAR protein involved in the formation of a short-range concentration gradient that peaks at protophloem sieve elements, and activates gene expression that promotes radial growth. Locally prom…
AT1G07660	--	0.00183768	-1.03119	Histone superfamily protein.
AT1G07670	ECA4	1.24846e-08	1.46518	TPLATE complex protein involved in clathrin-mediated endocytosis.
AT1G07820	--	4.19999e-07	-1.11498	Histone superfamily protein.
AT1G08040	--	0.0075865	-1.13958	trimethylguanosine synthase (DUF707).
AT1G08160	--	0.000182394	-2.63846	Late embryogenesis abundant (LEA) hydroxyproline-rich glycoprotein family.
AT1G08180	--	0.00277483	-1.60048	cyclin-dependent kinase inhibitor.
AT1G08280	--	0.00787209	-3.1267	Encodes a glycosyltransferase (GT) GALT29A, which belongs to the Carbohydrate Active Enzyme family GT29. GALT29A co-expresses with other arabinogalactan GTs, GALT31A and GLCAT14A. The recombinant GALT29A expressed in Nicotiana benthamiana demonstrated a galactosyltransferase activity, transferring galactose from UDP-galactose to a mixture of various oligosaccharides derived from arabinogalactan p…
AT1G08460	HDA08	1.09758e-36	3.30782	histone deacetylase 8.
AT1G08570	ACHT4	8.24048e-36	2.87816	Encodes a member of the thioredoxin family protein. Located in the chloroplast. Shows high activity towards the chloroplast 2-Cys peroxiredoxin A, and poor activity towards the chloroplast NADP-malate dehydrogenase. The mRNA is cell-to-cell mobile.
AT1G08645	--	3.36822e-08	6.78325	hypothetical protein.
AT1G08650	PPCK1	6.02783e-14	2.21398	Encodes a phosphoenolpyruvate carboxylase kinase that is expressed at highest levels in leaves. Expression is induced by light. The mRNA is cell-to-cell mobile.
AT1G08760	--	0.0170038	-1.24572	CORD2 is a member of a novel and plant specific family of microtubule associated proteins. CORD1 binds microtubules via a conserved protein domain shared among family members. CORD functions may overlap;cord1 / cord2 mutants have defects in secondary cell wall pit morphology.
AT1G08880	H2AXA	8.36891e-06	-1.0939	Encodes HTA5, a histone H2A protein. H2AX is a meiosis-specific isoform of histone H2A. Upon DSB formation, rapid accumulation of phosphorylated H2AX (γ-H2AX) occurs around the break site. H2AX foci accumulate in early G2. Immunolocalization studies in spread preparations of wild-type meiocytes at G2/early leptotene revealed the accumulation of numerous rather diffuse γ-H2AX foci throughout the c…
AT1G08940	--	2.85075e-05	1.57178	Phosphoglycerate mutase family protein.
AT1G09070	SRC2	4.6886e-09	1.18394	SRC2 specifically binds the peptide PIEPPPHH, and moves from ER to a vacuole fraction where it gets internalized. Involved in Protein Storage Vacuole targeting. The mRNA is cell-to-cell mobile.
AT1G09140	SR30	1.42315e-42	3.38715	Encodes a serine-arginine rich RNA binding protein involved in regulation of splicing (including splicing of itself). Exists as 3 alternative spliced forms that are differentially expressed. AT1G09140.1 predominantly accumulates in the cytosol in light grown plants.Barta et al (2010) have proposed a nomenclature for Serine/Arginine-Rich Protein Splicing Factors (SR proteins): Plant Cell. 2010, 22…
AT1G09200	--	3.03e-14	-1.76439	Histone superfamily protein.
AT1G09210	CRT1b	1.96047e-07	1.15444	Encodes one of three Arabidopsis calreticulins.Post-transcriptionally regulates together with CRT1 VAMP721/722 levels under ER stress.
AT1G09250	--	1.85585e-06	-2.24725	basic helix-loop-helix (bHLH) DNA-binding superfamily protein.
AT1G09390	--	0.00800109	-1.70299	GDSL-motif esterase/acyltransferase/lipase. Enzyme group with broad substrate specificity that may catalyze acyltransfer or hydrolase reactions with lipid and non-lipid substrates.
AT1G09440	--	0.0321445	-1.86125	Protein kinase superfamily protein.
AT1G09460	--	0.00179283	-2.53563	Carbohydrate-binding X8 domain superfamily protein.
AT1G09575	--	0.00154347	-2.64683	Mitochondrial calcium channel.
AT1G09750	--	6.69462e-14	-2.06401	Eukaryotic aspartyl protease family protein.
AT1G09810	ECT11	0.0381826	-1.11796	evolutionarily conserved C-terminal region 11.
AT1G09950	RAS1	9.44466e-08	3.63974	RESPONSE TO ABA AND SALT 1.
AT1G09970	--	1.70748e-05	-1.51078	RLK7 belongs to a leucine-rich repeat class of receptor-likekinase (LRR-RLKs). It is involved in the control of germination speed and the tolerance to oxidant stress. The mRNA is cell-to-cell mobile.
AT1G10050	--	3.34939e-13	3.28921	Encodes a putative glycosyl hydrolase family 10 protein (xylanase).
AT1G10140	--	0.0132508	-1.51567	Uncharacterized conserved protein UCP031279.
AT1G10155	--	0.00188708	-2.17073	phloem protein 2-A10.
AT1G10170	NFXL1	5.70323e-28	3.22812	Encodes AtNFXL1, a homologue of the putative human transcription repressor NF-X1. Functions as a negative regulator of the trichothecene phytotoxin-induced defense response.
AT1G10225	--	0.0404741	2.19478	transmembrane protein.
AT1G10230	SK18	8.023e-45	3.25595	Involved in protein degradation. One target is PHR1.
AT1G10320	--	5.53506e-06	3.92399	Zinc finger C-x8-C-x5-C-x3-H type family protein.
AT1G10330	--	0.0158144	1.65987	Tetratricopeptide repeat (TPR)-like superfamily protein.
AT1G10480	ZFP5	0.0145649	1.33723	Encodes a zinc finger protein containing only a single zinc finger that acts downstream of ZFP6 in regulating trichome development by integrating GA and cytokinin signaling.
AT1G10550	XTH33	4.10452e-06	-6.36912	Encodes a membrane-localized protein that is predicted to function during cell wall modification.Overexpression of XTH33 results in abnormal cell morphology. It's expression is under epigenetic control by ATX1.
AT1G10640	--	0.000613612	-3.24671	Pectin lyase-like superfamily protein.
AT1G10657	--	0.00848608	-1.67341	transmembrane protein.
AT1G10780	--	0.0104099	-2.01058	F-box/RNI-like superfamily protein.
AT1G10820	--	0.00441222	-1.82603	hypothetical protein (DUF3755).
AT1G10850	--	0.000166762	-2.32037	Leucine-rich repeat protein kinase family protein.
AT1G10900	--	0.000849655	-1.13016	Phosphatidylinositol-4-phosphate 5-kinase family protein.
AT1G10960	FD1	2.74913e-22	1.82661	Phosphatidylinositol 4-phosphate 5-kinase (PIP5K) enzyme family member.
AT1G10970	ZIP4	2.65177e-23	3.77107	A member of Zrt- and Irt-related protein (ZIP) family. transcript is induced in response to zinc deficiency in the root and shoot. Expression is regulated by copper, but response to copper deficiency is detected only after three weeks of deficiency. Phosphatidylinositol 4-phosphate 5-kinase (PIP5K) enzyme family member.
AT1G11000	MLO4	0.000321987	1.72177	A member of a large family of seven-transmembrane domain proteins specific to plants, homologs of the barley mildew resistance locus o (MLO) protein. The Arabidopsis genome contains 15 genes encoding MLO proteins, with localization in plasma membrane. Phylogenetic analysis revealed four clades of closely-related AtMLO genes. ATMLO4 belongs to the clade I, with AtMLO11 and AtMLO14. The gene is exp…
AT1G11050	--	1.57963e-06	-6.11252	Protein kinase superfamily protein.
AT1G11080	scpl31	0.0306807	-1.69798	serine carboxypeptidase-like 31.
AT1G11100	--	0.000509395	2.14536	SNF2 domain-containing protein / helicase domain-containing protein / zinc finger protein-like protein.
AT1G11130	SUB	0.0276642	-1.02211	Encodes an atypical receptor-like kinase protein with a predicted extracellular domain of six leucine-rich repeats and an intracellular serine-threonine kinase domain expressed throughout the developing root but whose kinase activity is not essential for its function in vivo. Regulates expression of GLABRA2, CAPRICE, WEREWOLF, and ENHANCER OF GLABRA3. Required for floral organ shape, the developm…
AT1G11190	BFN1	0.00526354	-2.26488	Encodes a bifunctional nuclease that acts on both RNA and DNA involved in nucleic acid degradation to facilitate nucleotide and phosphate recovery during senescence. It has mismatch-specific endonuclease activity with wide recognition of single base mismatches as well as the ability to cleave indel types of mismatches (heteroduplexes with loops).
AT1G11260	STP1	1.86374e-05	-1.06068	Encodes a H+/hexose cotransporter. The mRNA is cell-to-cell mobile.
AT1G11270	--	3.14237e-32	4.74224	F-box and associated interaction domains-containing protein.
AT1G11280	--	0.011681	-1.8508	S-locus lectin protein kinase family protein.
AT1G11310	MLO2	1.29736e-05	1.31092	A member of a large family of seven-transmembrane domain proteins specific to plants, homologs of the barley mildew resistance locus o (MLO) protein. The Arabidopsis genome contains 15 genes encoding MLO proteins, with localization in plasma membrane. Phylogenetic analysis revealed four clades of closely-related AtMLO genes. ATMLO2 belongs to the clade IV, with AtMLO3, AtMLO6 and AtMLO12. The gen…
AT1G11320	--	7.68903e-12	2.6665	GDSL esterase/lipase.
AT1G11330	--	0.0154443	-2.10968	S-locus lectin protein kinase family protein.
AT1G11450	UMAMIT27	0.00139612	-2.06378	nodulin MtN21-like transporter family protein
AT1G11545	XTH8	0.00341079	-1.23572	xyloglucan endotransglucosylase/hydrolase 8.
AT1G11580	PMEPCRA	0.000874853	-1.06472	methylesterase PCR A.
AT1G11600	CYP77B1	0.0367904	-1.35921	Plant specific fatty acid epoxygenase.
AT1G11660	--	8.05562e-34	3.15783	heat shock protein 70 (Hsp 70) family protein.
AT1G11670	--	3.65486e-07	-2.74243	MATE efflux family protein.
AT1G11700	--	2.02791e-05	-2.64986	senescence regulator (Protein of unknown function, DUF584).
AT1G11820	--	0.0039601	-1.24286	O-Glycosyl hydrolases family 17 protein.
AT1G11850	--	0.000309263	-1.57234	transmembrane protein.
AT1G11880	--	0.0018413	1.50493	transferases, transferring hexosyl groups.
AT1G11960	--	0.00440084	1.16187	Calcium channel that is phosphorylated by BIK1 in the presence of PAMPS and required for stomatal immunity.
AT1G12020	--	2.52764e-07	-3.62147	hypothetical protein.
AT1G12060	BAG5	2.43318e-19	3.01964	A member of Arabidopsis BAG (Bcl-2-associated athanogene) proteins, plant homologs of mammalian regulators of apoptosis. Plant BAG proteins are multi-functional and remarkably similar to their animal counterparts, as they regulate apoptotic-like processes ranging from pathogen attack, to abiotic stress, to plant development.
AT1G12064	--	5.5372e-11	4.12871	transmembrane protein.
AT1G12090	ELP	0.000114091	-1.99408	extensin-like protein (ELP)
AT1G12100	--	0.00866451	-4.37762	Bifunctional inhibitor/lipid-transfer protein/seed storage 2S albumin superfamily protein.
AT1G12110	NRT1.1	4.30295e-05	-1.48821	Encodes NRT1.1 (CHL1), a dual-affinity nitrate transporter. The protein is expressed in guard cells and function in stomatal opening. Mutants have less transpiration and are more tolerant to drought. Expressed in lateral roots. Involved in nitrate signaling which enables the plant root system to detect and exploit nitrate-rich soil patches. Comparing to the wild type, the mutant displays a strong…
AT1G12120	--	0.00430951	-1.0995	hypothetical protein (DUF863).
AT1G12240	ATBETAFRUCT4	8.06452e-07	-1.93907	Encodes a vacuolar invertase betaFruct4. betaFruct4 is transported from the endoplasmic reticulum through the intermediate compartments as a membrane protein. The N-terminal cytoplasmic domain contains multiple sequence motifs that are involved at various stages in the trafficking of betaFruct4 from the ER to the central vacuole. The mRNA is cell-to-cell mobile.
AT1G12370	PHR1	0.0301113	-1.31873	encodes an amino acid sequence with significant homology to the recently characterized type II photolyases. The uvr2-1 mutant is unable to remove CPDs in vivo, and plant extracts lack detectable photolyase activity , is sensitive to UV-B and is an allele
AT1G12450	--	0.00178591	-2.05594	SNARE associated Golgi protein family.
AT1G12500	--	2.05638e-09	-2.11827	Nucleotide-sugar transporter family protein.
AT1G12520	CCS	0.0369712	-1.16881	Copper-zinc superoxide dismutase copper chaperone (delivers copper to the Cu-Zn superoxide dismutase). Localized to the chloroplast. Expressed in roots and shoots. Up-regulated in response to copper and senescence. The AtACC activates all three CuZnSOD activities located in three different subcellular compartments. Contains three domains, central, ATX-1 like and C-terminal. ATX-1 like domain esse…
AT1G12650	--	0.000824548	1.13943	rRNA biogenesis RRP36-like protein.
AT1G12710	--	2.22275e-14	3.30594	This gene is predicted to encode a protein with a PP2 domain. This domain in present in lectins found in squash and cucumber, suggesting that this protein could potentially have carbohydrate binding capabilities.
AT1G12845	--	0.000135896	-2.26192	transmembrane protein.
AT1G12860	SCRM2	3.09659e-05	-2.39861	Encodes ICE2 (Inducer of CBF Expression 2), a transcription factor of the bHLH family that participates in the response to deep freezing through the cold acclimation-dependent pathway. Overexpression of ICE2 results in increased tolerance to deep freezing stress after cold acclimation.
AT1G13080	CYP71B2	8.30143e-08	1.57859	cytochrome P450 monooxygenase
AT1G13110	CYP71B7	0.000321508	-1.32954	member of CYP71B The mRNA is cell-to-cell mobile.
AT1G13195	--	2.05845e-12	2.28228	RING/U-box superfamily protein.
AT1G13245	RTFL17	1.59533e-15	-4.19562	ROTUNDIFOLIA like 17.
AT1G13250	GATL3	0.000163738	-2.58371	Encodes a protein with putative galacturonosyltransferase activity.
AT1G13260	RAV1	7.24884e-10	-2.88589	Encodes an AP2/B3 domain transcription factor which is upregulated in response to low temperature. It contains a B3 DNA binding domain. It has circadian regulation and may function as a negative growth regulator. The mRNA is cell-to-cell mobile.
AT1G13300	HRS1	1.64755e-10	-3.81684	Encodes a nuclear localized member of the GARP family of transcription factors. Involved in nitrate/phosphate signaling in roots. It is transcriptionally regulated by nitrate and post transcriptionally by phosphate and functions to integrate these two nutrient signaling pathways in the root. HRS1 and HHO2 are involved in Ni cross regulation of Pi signaling. They function as transcriptional repres…
AT1G13340	--	0.00144001	2.04415	Regulator of Vps4 activity in the MVB pathway protein.
AT1G13360	--	1.64816e-25	2.5448	hypothetical protein.
AT1G13420	ST4B	0.0018227	-1.92425	Encodes a sulfotransferase. Unlike the related ST4A protein (At2g14920), in vitro experiments show that this enzyme does not act brassinosteroids. ST4B is expressed in the roots and transcript levels rise in response to cytokinin treatment.
AT1G13640	--	0.00016804	1.00991	Phosphatidylinositol 3- and 4-kinase family protein.
AT1G13650	--	0.000947461	-2.19328	hypothetical protein.
AT1G13670	--	5.16425e-05	-3.88491	hypothetical protein.
AT1G13690	ATE1	3.86522e-61	3.79049	AtE1 - stimulates the ATPase activity of DnaK/DnaJ
AT1G13700	PGL1	2.40831e-09	1.79399	Encodes a cytosolic 6-phosphogluconolactonase (PGL) thought to be involved in the oxidative pentose-phosphate pathway (OPPP).
AT1G13740	AFP2	0.0289459	1.11043	Encodes a member of a small plant-specific gene family whose members interact with ABI5 and appear to be involved in mediating stress responses. AFP2 mutants affect a number of ABA mediated processes such as germination and response to osmotic and sugar stress. AFP2 nuclear localization is stress dependent.
AT1G13800	FAC19	0.00606407	2.20568	Encodes a PPR (pentatricopeptide repeat motif) protein that is essential for the initiation of zygotic embryogenesis.
AT1G13830	--	0.00334774	-2.43582	Carbohydrate-binding X8 domain superfamily protein.
AT1G13860	QUL1	0.0294159	-1.58407	Encodes QUASIMODO2 LIKE1 (QUL1), a paralog of QUASIMODO2 (QUA2). AT1G78240 (QUA2), AT1G13860 (QUL1) and AT2G03480 (QUL2) form a clade with a possible role in plant vasculature development.
AT1G13870	DRL1	0.00640605	-1.14957	Encodes a homolog of the yeast TOT4/KTI12 protein. Yeast TOT4/KTI12 associates with Elongator, a multisubunit complex that binds the RNA polymerase II transcription elongation complex. Ds insertion mutant has enlarged shoot apical region, 4 to 6 long slender leaves followed by spike-like structures, short roots. Mutants also have no ncm5U (5-carbamoylmethyluridine).
AT1G13910	--	0.0165974	-2.64426	Leucine-rich repeat (LRR) family protein.
AT1G13920	--	0.0471499	-1.93729	Remorin family protein.
AT1G13990	--	1.06185e-09	1.79572	plant/protein.
AT1G14160	--	0.00738585	-2.20177	Uncharacterized protein family (UPF0497).
AT1G14200	--	6.59981e-55	4.05859	E3 ligase involved in the regulation of the homeostasis of sensor NLR immune receptors.
AT1G14205	--	2.2181e-10	3.06194	Member of the uL18 RNA-binding protein family. uL18 proteins share a short structurally conserved domain that binds the 5S rRNA and allow its incorporation into ribosomes. Essential for the splicing of the first intron of rps12 in plastid.
AT1G14330	--	0.00210875	-1.5243	Galactose oxidase/kelch repeat superfamily protein.
AT1G14350	FLP	0.00846858	-2.04316	Encodes a putative MYB transcription factor involved in stomata development, loss of FLP activity results in a failure of guard mother cells (GMCs) to adopt the guard cell fate, thus they continue to divide resulting in abnormal stomata consisting of clusters of numerous guard cell-like cells. This phenotype is enhanced in double mutants with MYB88. Its transcript levels change after inducing MUT…
AT1G14360	UTR3	4.56989e-40	3.59274	UDP-galactose transporter 3.
AT1G14440	HB31	0.0320373	-1.16189	homeobox protein 31.
AT1G14460	--	3.44533e-06	-2.71481	AAA-type ATPase family protein.
AT1G14480	--	0.0329509	-4.0348	Ankyrin repeat family protein.
AT1G14590	--	3.51574e-24	4.23121	Nucleotide-diphospho-sugar transferase family protein.
AT1G14600	--	0.0158136	-3.21289	Homeodomain-like superfamily protein.
AT1G14680	--	0.0330552	-4.03509	early endosome antigen.
AT1G14690	--	0.000560395	-1.49074	microtubule-associated protein 65-7.
AT1G14700	PAP3	7.73056e-05	-1.59116	purple acid phosphatase 3.
AT1G14720	XTH28	3.74791e-06	-1.447	member of Glycoside Hydrolase Family 16
AT1G14770	--	0.00604651	-2.14621	RING/FYVE/PHD zinc finger superfamily protein.
AT1G14840	--	1.61059e-05	-2.11659	Encodes a microtubule associated protein (MAP70-4). Expressed in all tissues.
AT1G14890	--	4.20864e-08	-2.61178	Plant invertase/pectin methylesterase inhibitor superfamily protein.
AT1G14900	HMGA	9.5573e-08	-1.5201	Encodes a protein belonging to the subgroup of HMGA (high mobility group A) proteins that interact with A/T-rich stretches of DNA.
AT1G14920	GAI	4.47809e-12	-3.58336	Similar to a putative transcription factor and transcriptional coactivators. Repressor of GA responses and involved in gibberellic acid mediated signaling. Member of the DELLA proteins that restrain the cell proliferation and expansion that drives plant growth. The protein undergoes degradation in response to GA via the 26S proteasome. GAI may be involved in reducing ROS accumulation in response …
AT1G14980	CPN10	4.48317e-33	2.36131	Encodes mitochondrial-localized chaperonin 10 that complements the E.coli groES mutant. Its mRNA is upregulated in response to heat shock treatment and is expressed uniformly in various organs.
AT1G15000	scpl50	7.85366e-05	-2.54528	serine carboxypeptidase-like 50.
AT1G15010	--	0.0155194	-1.75801	mediator of RNA polymerase II transcription subunit.
AT1G15210	ABCG35	0.0063672	-1.47323	pleiotropic drug resistance 7.
AT1G15260	--	1.54702e-08	-2.11289	LOW protein: ATP-dependent RNA helicase-like protein.
AT1G15290	--	5.51709e-11	-2.01135	Encodes REDUCED CHLOROPLAST COVERAGE 3 (REC3). Contributes to establishing the size of the chloroplast compartment.
AT1G15410	--	9.43527e-10	2.08219	aspartate-glutamate racemase family.
AT1G15490	--	0.000581778	-2.4229	alpha/beta-Hydrolases superfamily protein.
AT1G15550	GA3OX1	2.47942e-07	1.84111	Involved in later steps of the gibberellic acid biosynthetic pathway. Activated by AGAMOUS in a cal-1, ap1-1 background. Deletion of 208 bp from -1016 to -809 (Δ-808) resulted in loss of GA-negative feedback (this sequence, which contains a 43-bp sequence GNFEI, was shown to be sufficient for GA-negative feedback).
AT1G15670	--	1.50875e-09	-2.31729	Encodes a member of a family of F-box proteins, called the KISS ME DEADLY (KMD) family, that targets type-B ARR proteins for degradation and is involved in the negative regulation of the cytokinin response. Also named as KFB1, a member of a group of Kelch repeat F-box proteins that negatively regulate phenylpropanoid biosynthesis by targeting the phenypropanoid biosynthesis enzyme phenylalanine a…
AT1G15690	AVP1	3.37126e-08	-1.06894	Encodes a H(+)-translocating (pyrophosphate-energized) inorganic pyrophosphatase (H(+)-PPase; EC 3.6.1.1) located in the vacuolar membrane. Expression is found in all tissues examined, including meristems and floral organ primordium. Expression is particularly enhanced in pollen, and is repressed by light. Over expression and loss of function phenotypes suggest AVP1 is involved in regulation of a…
AT1G15720	TRFL5	0.0246673	-1.62722	Arabidopsis thaliana myb family transcription factor (At1g15720). MYB/SANT domain containing protein.
AT1G15970	--	8.37393e-21	2.81716	DNA glycosylase superfamily protein.
AT1G16022	--	0.00127125	2.2019	transmembrane protein.
AT1G16030	Hsp70b	3.27195e-249	11.5279	heat shock protein 70B.
AT1G16040	--	1.97328e-22	3.6071	phosphatidylinositol-glycan biosynthesis class F-like protein.
AT1G16060	ADAP	0.00933412	-2.1455	Encodes ADAP, an AP2-domain protein that interacts with ARIA. ADAP is a positive regulator of the ABA response and is also involved in regulating seedling growth.
AT1G16170	--	0.000684072	-1.10403	ephrin-A3 protein.
AT1G16310	--	0.00439494	-2.1241	Cation efflux family protein which affects ABA-JA crosstalk and susceptibility to Mamestra brassicae herbivory.
AT1G16370	2021-10-06	0.021608	-2.46958	organic cation/carnitine transporter 6.
AT1G16400	CYP79F2	0.000105739	-2.46251	Encodes cytochrome P450 CYP79F2.
AT1G16410	CYP79F1	1.05138e-06	-3.19574	member of CYP79F The mRNA is cell-to-cell mobile.
AT1G16500	--	3.09283e-07	2.78507	filamentous hemagglutinin transporter.
AT1G16510	--	0.00263901	-2.15467	Encodes a clade III SAUR gene with a distinctive expression pattern in root meristems. It is normally expressed in the quiescent center and cortex/endodermis initials and upon auxin stimulation, the expression is found in the endodermal layer. Overexpression studies suggest roles in cell expansion and auxin transport.
AT1G16630	--	0.0498888	-1.77915	transmembrane protein.
AT1G16750	--	0.0027465	-1.58601	GPI-anchored adhesin-like protein, putative (Protein of unknown function, DUF547).
AT1G16790	--	0.0374951	-1.20355	ribosomal protein-like protein.
AT1G16840	--	5.09019e-10	1.43804	hypothetical protein.
AT1G17060	CYP72C1	9.91204e-06	-4.1526	Encodes a protein with similarity to other cytochrome P450's and is a homolog of BAS1. Over expression causes a dwarf phenotype resembling brassinolide resistant mutants. Double mutant analysis of sob7/bas1 loss of function mutants suggests these genes have redundant functions in light responsiveness. SOB7 may function in metabolizing brassinolides. Expressed in leaf, root, stem and silique but e…
AT1G17070	STIPL1	0.0198867	1.12244	Encodes a homologue of spliceosome disassembly factor NTR1. Required for correct expression and splicing of DOG1, a regulator of seed dormancy. The mRNA is cell-to-cell mobile.
AT1G17147	--	0.0127434	-1.82641	VQ motif-containing protein.
AT1G17200	--	8.13366e-05	-1.10732	Uncharacterized protein family (UPF0497).
AT1G17420	LOX3	0.0175463	-4.21681	LOX3 encode a Lipoxygenase. Lipoxygenases (LOXs) catalyze the oxygenation of fatty acids (FAs).
AT1G17500	--	0.027817	-1.93933	ATPase E1-E2 type family protein / haloacid dehalogenase-like hydrolase family protein. ALA4 acts redundantly with ALA3, ALA5, ALA9, ALA10 and ALA11 in root and shoot development
AT1G17600	--	1.39021e-08	6.42033	SOC3 is a TIR-NB-leucine-rich repeat (TNL) protein.Mutants suppress loss of chs2 phenotype of auto-activation of immunity. When the TIR domain of SOC3 interacts with CHS2 the binding results in temperature activation of cell death, the suppressors inhibit this interaction.
AT1G17710	PEPC1	0.0031429	-3.20903	Encodes a phosphoethanolamine/phosphocholine phosphatase. It is likely to be involved in the liberation of inorganic phosphate from intracellular sources. Expression is upregulated in the shoot of cax1/cax3 mutant.
AT1G17870	EGY3	1.29531e-184	9.97809	S2P-like putative metalloprotease, also contain transmembrane helices near their C-termini and many of them, five of seven, contain a conserved zinc-binding motif HEXXH. Homolog of EGY1. Each of the EGY1 and EGY-like proteins share two additional highly conserved motifs, the previously reported NPDG motif (aa 442?454 in EGY1, Rudner et al., 1999) and a newly defined GNLR motif (aa 171?179 in EGY1…
AT1G18000	--	1.60781e-09	-2.73675	Major facilitator superfamily protein.
AT1G18010	--	0.000136896	-1.98183	Major facilitator superfamily protein.
AT1G18020	--	2.86571e-07	-2.00468	FMN-linked oxidoreductases superfamily protein.
AT1G18040	CDKD1%3B3	0.0150958	-1.31464	cyclin-dependent kinase D1.
AT1G18090	--	0.0385629	-1.58631	5-3 exonuclease family protein.
AT1G18210	--	7.92457e-06	-1.03572	Calcium-binding EF-hand family protein.
AT1G18250	--	2.04759e-06	-1.73873	encodes a thaumatin-like protein
AT1G18260	EBS5	0.000259577	1.03821	Encodes an Arabidopsis homolog of the yeast Hrd3/mammlian Sel1L protein. Involved in ERAD (Endoplasmic reticulum-associated degradation).
AT1G18300	NUDT4	0.00384225	-1.78507	nudix hydrolase homolog 4.
AT1G18330	EPR1	3.60534e-24	2.73659	EARLY-PHYTOCHROME-RESPONSIVE1
AT1G18440	--	0.000899229	1.27618	Peptidyl-tRNA hydrolase family protein.
AT1G18570	MYB51	2.51335e-06	-3.48118	Encodes a member of the R2R3-MYB transcription family. Involved in indole glucosinolate biosynthesis. The mRNA is cell-to-cell mobile.
AT1G18580	GAUT11	0.000588044	-1.77766	Encodes a protein with putative galacturonosyltransferase activity.GAUT11 is required for pectin synthesis in seed coat epidermal cells and normal mucilage release.
AT1G18590	SOT17	1.05397e-06	-2.76878	encodes a desulfoglucosinolate sulfotransferase, involved in the final step of glucosinolate core structure biosynthesis. Has a broad-substrate specificity with preference with methionine-derived desulfoglucosinolates.
AT1G18620	TRM3	0.000955924	-1.39473	Member of a small gene family in Arabidopsis. Quadruple mutants in this family display defects in cell elongation.
AT1G18880	NRT1.9	3.93266e-06	-1.81881	Encodes a low-afﬁnity plasma membrane nitrate transporter expressed in the companion cells of root phloem.
AT1G19020	--	5.19121e-16	3.05034	Modulates defense against bacterial pathogens and tolerance to oxidative stress.
AT1G19180	JAZ1	0.00585103	-1.15198	JAZ1 is a nuclear-localized protein involved in jasmonate signaling. JAZ1 transcript levels rise in response to a jasmonate stimulus. JAZ1 can interact with the COI1 F-box subunit of an SCF E3 ubiquitin ligase in a yeast-two-hybrid assay only in the presence of jasmonate-isoleucine (JA-ILE) or coronatine. Application of jasmonate methyl ester to Arabidopsis roots reduces the levels of a JAZ1:GUS …
AT1G19200	--	0.0095432	-2.3848	cyclin-dependent kinase, putative (DUF581).
AT1G19230	--	4.55884e-10	3.13752	Riboflavin synthase-like superfamily protein.
AT1G19380	--	1.69853e-05	-3.12768	sugar, putative (DUF1195).
AT1G19396	--	0.00146124	1.83159	hypothetical protein.
AT1G19400	--	5.08676e-13	1.81028	Tail-anchored (TA) OEP membrane protein which possesses a single C-terminal transmembrane domain targeting post-translationally to plastids.
AT1G19490	--	2.98409e-08	2.91095	Putative bZIP transcription factor. Expression is induced by drought and mutants are sensitive to drought.
AT1G19530	--	4.08273e-23	3.02441	Direct target of RGA, plays an essential role in GA-mediated tapetum and pollen development.
AT1G19710	--	1.77831e-06	-3.47907	UDP-Glycosyltransferase superfamily protein.
AT1G19720	--	0.00731903	-2.15557	Pentatricopeptide repeat (PPR-like) superfamily protein.
AT1G19770	PUP14	6.53226e-09	-1.80289	Member of a family of proteins related to PUP1, a purine transporter. May be involved in the transport of purine and purine derivatives such as cytokinins, across the plasma membrane. The mRNA is cell-to-cell mobile.
AT1G19850	MP	0.00394796	-2.03826	Encodes a transcription factor (IAA24) mediating embryo axis formation and vascular development. Similar to AUXIN RESPONSIVE FACTOR 1 (ARF1) shown to bind to auxin responsive elements (AREs), and to the maize transcriptional activator VIVIPAROUS 1( VP1). In situ hybridization shows expression in provascular tissue of embryos, the emerging shoot primordia, then is restricted to provascular tissue,…
AT1G19900	--	0.0149193	-1.79835	RUBY encodes a secreted galactose oxidase involved in cell wall modification.
AT1G20070	--	3.33044e-21	3.56702	hypothetical protein.
AT1G20190	EXPA11	1.43176e-05	-2.68014	member of Alpha-Expansin Gene Family. Naming convention from the Expansin Working Group (Kende et al, 2004. Plant Mol Bio)
AT1G20220	--	1.65434e-23	2.2628	Alba DNA/RNA-binding protein.
AT1G20330	SMT2	1.19309e-07	-1.41913	Encodes a sterol-C24-methyltransferases involved in sterol biosynthesis. Mutants display altered sterol composition, serrated petals and sepals and altered cotyledon vascular patterning as well as ectopic endoreduplication. This suggests that suppression of endoreduplication is important for petal morphogenesis and that normal sterol composition is required for this suppression.
AT1G20350	--	0.000236414	2.10124	mitochondrial inner membrane translocase
AT1G20440	COR47	1.8104e-44	3.3993	Belongs to the dehydrin protein family, which contains highly conserved stretches of 7-17 residues that are repetitively scattered in their sequences, the K-, S-, Y- and lysine rich segments. Cold regulated gene, amino acid sequence homology with Group II LEA (late embryogenesis abundant) proteins. Also responds to osmotic stress, ABA, dehydration and inhibits e.coli growth while overexpressed. C…
AT1G20450	ERD10	4.70685e-33	2.78794	Encodes a gene induced by low temperature and dehydration. Inhibits e.coli growth while overexpressed. Belongs to the dehydrin protein family, which contains highly conserved stretches of 7-17 residues that are repetitively scattered in their sequences, the K-, S-, Y- and lysine rich segments. LTI29 and LTI30 double overexpressors confer cold tolerance. Localized to membranes and cytoplasm.
AT1G20470	--	0.0198285	-1.24105	SAUR-like auxin-responsive protein family.
AT1G20640	--	4.72337e-30	3.63128	Plant regulator RWP-RK family protein.
AT1G20650	ASG5	8.1449e-05	-1.26345	Protein kinase superfamily protein.
AT1G20760	--	0.00437179	1.01393	EH domain containing protein.
AT1G20823	--	0.000980478	1.15152	Encodes a RING E3 ubiquitin ligase ATL80. Involved in phosphate mobilization and cold stress response in sufficient phosphate growth conditions. The mRNA is cell-to-cell mobile.
AT1G20840	TMT1	0.00928931	-1.02432	The protein encoded by this gene is found in the tonoplast (vacuole membrane) of Arabidopsis cells. The gene is expressed at highest levels in juvenile (sink) and adult (source) leaves, followed by flower tissues.
AT1G20920	--	2.04428e-08	1.80884	P-loop containing nucleoside triphosphate hydrolases superfamily protein.
AT1G21000	--	6.29176e-05	1.15456	PLATZ transcription factor family protein.
AT1G21010	--	1.20581e-08	1.6442	PADRE proteinup-regulated after infection by S. sclerotiorun.
AT1G21050	--	4.39857e-10	-2.94204	MIZU-KUSSEI-like protein (Protein of unknown function, DUF617).
AT1G21060	--	0.00508846	-1.76322	Serine/Threonine-kinase, putative (Protein of unknown function, DUF547).
AT1G21090	--	0.00636231	-1.62796	Cupredoxin superfamily protein.
AT1G21110	IGMT3	0.000901461	-1.52774	O-methyltransferase family protein.
AT1G21130	IGMT4	1.73756e-07	-1.70278	O-methyltransferase family protein.
AT1G21140	--	0.00487147	1.65717	The gene encodes nodulin-like1 whose transcript abundance was repressed under conditions of Fe-deficient growth.
AT1G21210	WAK4	0.0433256	1.83262	cell wall-associated ser/thr kinase involved in cell elongation and lateral root development
AT1G21350	--	7.16703e-05	1.29208	Thioredoxin superfamily protein.
AT1G21400	--	4.91991e-05	-1.28105	Thiamin diphosphate-binding fold (THDP-binding) superfamily protein.
AT1G21410	SKP2A	4.23642e-08	1.65762	AtSKP2;1 is a homolog of human SKP2, the human F-box protein that recruits E2F1. Contains an F-box motif at the N-terminal region and a C-terminal Leu-rich repeat domain. Forms part of an E3-ubiquitin-ligase SCF (Skp1, cullin, F-box) complex and recruits phosphorylated AtE2Fc, a transcriptional factor that might play a role in cell division and during the transition from skotomorphogenesis to pho…
AT1G21460	SWEET1	0.00387122	1.58212	Nodulin MtN3 family protein.
AT1G21550	--	1.31141e-97	7.65604	Calcium-binding EF-hand family protein.
AT1G21760	FBP7	6.89442e-07	1.30504	This gene is predicted to encode an F-box protein that is evolutionarily conserved between Arabidopsis and other eukaryotes including S.cerevisiae and humans. It may play a role in regulating translation under conditions of temperature stress. FBP7 transcript levels are increased at high and low temperatures. The mRNA is cell-to-cell mobile.
AT1G21810	--	0.00102322	-4.9878	Encodes a protein that localizes at motile vesicle-like small compartments in differentiating xylem cells that is associated with microtubule plus-ends. VETH-positive compartments are unlikely to be elements in conventional endomembrane trafficking pathways. It can associate with COG2, and together these two proteins co-localize with the EXO70A1 exocyst subunit, tethering EXO70A1 to compartments …
AT1G21830	--	1.95527e-08	-2.89902	hypothetical protein.
AT1G21840	UREF	0.00789433	-1.69849	Encodes a urease accessory protein which is essential for the activation of plant urease.
AT1G21880	LYM1	5.89998e-06	-1.86383	Encodes a lysin-motif protein mediating bacterial peptidoglycan sensing and immunity to bacterial infection. Induction of chitin-responsive genes by chitin treatment is not blocked in the mutant. It contains a C-terminal GPI anchor signal and is an ortholog of OsLYP4 and OsLYP6. Phosphatidylinositol 4-phosphate 5-kinase (PIP5K) enzyme family member.
AT1G21910	DREB26	1.95266e-05	-2.49114	encodes a member of the DREB subfamily A-5 of ERF/AP2 transcription factor family. The protein contains one AP2 domain. There are 15 members in this subfamily including RAP2.1, RAP2.9 and RAP2.10.
AT1G21920	--	1.54091e-08	-2.02705	MRF1 is related to SET7/9 proteins but contains an atypical SET domain. It is expressed in phloem and mutants have a weak late flowering phenotype. Phosphatidylinositol 4-phosphate 5-kinase (PIP5K) enzyme family member.
AT1G22040	--	5.49284e-09	1.79342	Galactose oxidase/kelch repeat superfamily protein.
AT1G22065	--	0.00529227	-2.05561	hypothetical protein.
AT1G22110	--	1.22204e-09	4.52635	structural constituent of ribosome.
AT1G22310	MBD8	3.55161e-05	1.83244	Protein containing methyl-CpG-binding domain.Has sequence similarity to human MBD proteins.
AT1G22360	UGT85A2	6.09272e-08	-2.40497	UDP-glucosyl transferase 85A2.
AT1G22370	UGT85A5	0.00501193	-3.12875	UDP-glucosyl transferase 85A5.
AT1G22510	--	0.00987059	1.00813	E3 ubiquitin-protein ligase RNF170-like protein (DUF 1232).
AT1G22550	--	2.6656e-05	-4.1914	Tonoplast localized pH dependent, low affinity nitrogen transporter.In shoots, expressed in leaf veins and mesophyll. In roots, GUS activity was detected in root vascular stele. More highly expressed in roots.
AT1G22610	--	0.00497793	-1.44824	C2 calcium/lipid-binding plant phosphoribosyltransferase family protein.
AT1G22640	MYB3	2.77591e-07	-2.1397	MYB-type transcription factor (MYB3) that represses phenylpropanoid biosynthesis gene expression
AT1G22650	--	0.0165657	-1.76201	Plant neutral invertase family protein.
AT1G22710	SUC2	2.13372e-05	-1.23976	Encodes for a high-affinity transporter essential for phloem loading and long-distance transport. A major sucrose transporter, AtSUC2 can also transport a wide range of physiological and synthetic glucose conjugates with both α- or β-linkage.
AT1G22882	--	0.0455973	-1.17437	Encodes a member of the mid-SUN subfamily of SUN-domain proteins that is localized to both the nuclear envelope and the ER. It is involved in early seed development and nuclear morphology. Secreted peptide which functions in plant growth and pathogen defense.
AT1G22885	--	2.09998e-05	-1.69898	transmembrane protein.
AT1G22900	--	0.000980951	-2.11948	Disease resistance-responsive (dirigent-like protein) family protein.
AT1G22960	--	0.00987072	1.40019	Pentatricopeptide repeat (PPR) superfamily protein.
AT1G22970	--	0.00290227	-1.34219	cyclin-D1-binding protein.
AT1G22985	CRF7	4.48036e-22	3.61213	encodes a member of the ERF (ethylene response factor) subfamily B-5 of ERF/AP2 transcription factor family. The protein contains one AP2 domain. There are 7 members in this subfamily.
AT1G23020	FRO3	0.0311138	-1.03256	Encodes a ferric chelate reductase whose transcription is regulated by FIT1. Expressed in the root, shoot, flower and cotyledon.
AT1G23050	--	0.00291189	-2.48919	hydroxyproline-rich glycoprotein family protein.
AT1G23080	PIN7	0.000381577	-1.89613	Encodes a novel component of auxin efflux that is located apically in the basal cell and is involved during embryogenesis in setting up the apical-basal axis in the embryo. It is also involved in pattern specification during root development. In roots, it is expressed at lateral and basal membranes of provascular cells in the meristem and elongation zone, whereas in the columella cells it coincid…
AT1G23180	--	7.41519e-42	3.62041	ARM repeat superfamily protein.
AT1G23205	--	0.00446237	-1.34315	Plant invertase/pectin methylesterase inhibitor superfamily protein.
AT1G23330	--	2.29518e-06	1.56527	alpha/beta-Hydrolases superfamily protein.
AT1G23390	--	2.52847e-54	-4.18505	A kelch domain-containing F-box protein. Its N terminus contains a typical F-box motif but its C-terminal domain only consists of one predicted kelch motif. Predicted to be stu Interacts with chalcone synthase CHS to mediate CHS ubiquitination and degradation.
AT1G23480	CSLA03	0.0177633	-3.27112	encodes a gene similar to cellulose synthase
AT1G23550	SRO2	1.27453e-06	3.7927	Encodes a protein with similarity to RCD1 but without the WWE domain. The protein does have a PARP signature upstream of the C-terminal protein interaction domain. The PARP signature may bind NAD+ and attach the ADP-ribose-moiety from NAD+ to the target molecule. Its presence suggests a role for the protein in ADP ribosylation. Its transcript level is up-regulated by tunicamycin (N-linked glycosy…
AT1G23710	--	0.00149692	-1.61743	hypothetical protein (DUF1645).
AT1G23740	AOR	2.53402e-15	1.53551	AOR is an alkenal/one oxidoreductase that acts on compounds with unsaturated alpha,beta-carbonyls. The activity of this enzyme with a number of substrates, including acrolein and 3-buten-2-one, was demonstrated in vitro using a truncated form of the protein that lacked approximately 80 of the first amino acids. This protein appears to localize to the chloroplast where it likely helps to maintain …
AT1G23780	--	0.00123233	1.04787	F-box family protein.
AT1G23870	TPS9	9.50559e-08	-1.76387	Encodes an enzyme putatively involved in trehalose biosynthesis. The protein has a trehalose synthase (TPS)-like domain that may or may not be active as well as a trehalose phosphatase (TPP)-like domain. The mRNA is cell-to-cell mobile.
AT1G23935	--	0.000491907	3.4463	apoptosis inhibitory protein.
AT1G24095	--	7.39488e-08	2.38692	Putative thiol-disulfide oxidoreductase DCC.
AT1G24145	--	0.00865786	-4.3775	transmembrane protein.
AT1G24147	--	0.0306414	-3.0339	transmembrane protein.
AT1G24150	FH4	0.0262868	-2.75482	Encodes a group I formin. Localized to cell junctions. Polymerizes actin. Binds profilin. Member of family of cytoskeletal-interacting proteins which have the ability to stimulate actin nucleation and barbed-end capping through the combined activity of conserved formin-homology 1 (FH1) and formin-homology 2 (FH2) domains. FORMIN4 is a spatial feedback element in a multi-layered, temporally define…
AT1G24290	--	0.0441104	-1.69667	AAA-type ATPase family protein.
AT1G24530	--	0.00120964	-1.49765	Transducin/WD40 repeat-like superfamily protein.
AT1G24577	--	0.00422088	-2.59988	hypothetical protein.
AT1G24625	ZFP7	5.63875e-07	-4.30451	Encodes a zinc finger protein containing only a single zinc finger.
AT1G25230	--	6.0944e-05	-1.19139	Calcineurin-like metallo-phosphoesterase superfamily protein.
AT1G25370	--	0.0220379	3.13466	hypothetical protein (DUF1639).
AT1G25390	--	0.0239414	-1.5513	Protein kinase superfamily protein.
AT1G25400	--	9.08451e-06	-2.46243	transmembrane protein.
AT1G25450	KCS5	5.50776e-05	-1.77306	Encodes KCS5, a member of the 3-ketoacyl-CoA synthase family involved in the biosynthesis of VLCFA (very long chain fatty acids).
AT1G25470	CRF12	0.000112661	-2.21303	encodes a member of the ERF (ethylene response factor) subfamily B-6 of ERF/AP2 transcription factor family. The protein contains one AP2 domain. There are 12 members in this subfamily including RAP2.11.
AT1G25500	--	0.0176819	-1.64182	Plasma-membrane choline transporter family protein.
AT1G25510	--	1.03949e-06	-2.95962	Eukaryotic aspartyl protease family protein.
AT1G25550	--	7.00274e-07	-1.74889	Member of HHO/HRS GARP type transcriptional repressor family. Involved in Pi uptake and Pi starvation signaling. Transcriptional repressors that functions with other NIGT genes as an important hub in the nutrient signaling network associated with the acquisition and use of nitrogen and phosphorus.
AT1G25560	TEM1	3.09145e-23	-5.38837	Encodes a member of the RAV transcription factor family that contains AP2 and B3 binding domains. Involved in the regulation of flowering under long days. Loss of function results in early flowering. Overexpression causes late flowering and repression of expression of FT. Novel transcriptional regulator involved in ethylene signaling. Promoter bound by EIN3. EDF1 in turn, binds to promoter elemen…
AT1G26100	--	0.029301	-1.18391	Cytochrome b561/ferric reductase transmembrane protein family.
AT1G26210	SOFL1	9.0974e-05	-2.61325	AtSOFL1 acts redundantly with AtSOFL2 as positive regulator of cytokinin levels.
AT1G26440	UPS5	0.0282658	-1.24735	Encodes a ureide permease, uptake assays in yeast mutants indicated the longer splice variant is a cellular importer for allantoin, uracil and xanthine. Encodes 2 splice variants, UPS5L and UPS5S, which under nonstress conditions may function in allantoin degradation for nutrient recycling, whereas under stress, both genes may be involved in vesicular export allowing allantoin translocation from …
AT1G26560	BGLU40	0.000592873	-2.02081	beta glucosidase 40.
AT1G26665	--	2.38542e-05	1.57048	Mediator complex, subunit Med10.
AT1G26770	EXPA10	3.46948e-07	-2.26575	Encodes an expansin. Naming convention from the Expansin Working Group (Kende et al, Plant Mol Bio). Involved in the formation of nematode-induced syncytia in roots of Arabidopsis thaliana.
AT1G26800	--	2.27072e-79	4.90558	MPSR1 is cytoplasmic E3 ligase that senses misfolded proteins independently of chaperones and targets those proteins for degradation via the 26S proteasome. Involved in the regulation of the homeostasis of sensor NLR immune receptors.
AT1G26920	--	2.3925e-07	-2.10381	zinc finger CCHC domain protein.
AT1G26960	AtHB23	0.00847845	-1.85461	Encodes a homeodomain leucine zipper class I (HD-Zip I) protein. Participates in the gene regulatory network controlling root branching by mediating the regulation of LAX3 by ARF7/19.
AT1G27050	--	7.12531e-05	-1.41325	Encodes a protein with a RNA recognition motif. Previously annotated as ATHB54, a homeodomain leucine zipper (HD-Zip) family protein. In the TAIR10 genome release (2010), this locus was split into two loci: AT1G27045 (containing homeodomain and leucine zipper domains) and AT1G27050 (containing a RNA recognition motif). AT1G27045 is now named ATHB54. Note that Affymetrix ATH1 Probe Set linked to s…
AT1G27090	--	5.32201e-15	1.91616	glycine-rich protein.
AT1G27140	GSTU14	0.0467044	-1.69821	Encodes glutathione transferase belonging to the tau class of GSTs. Naming convention according to Wagner et al. (2002).
AT1G27170	--	0.000164641	3.26491	transmembrane receptors / ATP binding protein.
AT1G27190	--	0.0378063	-1.01391	Activated by TCP8/14/15/22, involved in modulation of GA-dependent stamen filament elongation.
AT1G27210	--	3.05584e-08	-2.50967	ARM repeat superfamily protein.
AT1G27290	--	1.85606e-09	-1.42225	transmembrane protein.
AT1G27330	--	5.52888e-05	1.66044	Ribosome associated membrane protein RAMP4.
AT1G27350	--	3.04231e-17	3.06764	Ribosome associated membrane protein RAMP4.
AT1G27360	SPL11	0.0118722	1.95227	In conjunction with SPL10 and SPL2, SPL11 redundantly controls proper development of lateral organs in association with shoot maturation in the reproductive phase. SPL2, SPL10, and SPL11, suppress root regeneration with age by inhibiting wound-induced auxin biosynthesis.
AT1G27410	--	0.0232321	1.43091	DNA repair metallo-beta-lactamase family protein.
AT1G27670	--	0.00605989	-2.79093	transmembrane protein.
AT1G27690	--	0.0377269	-1.04197	lipase, putative (DUF620).
AT1G27700	--	0.00061815	1.18076	Syntaxin/t-SNARE family protein.
AT1G27730	STZ	0.00026216	1.01085	Related to Cys2/His2-type zinc-finger proteins found in higher plants. Compensated for a subset of calcineurin deficiency in yeast. Salt tolerance produced by ZAT10 appeared to be partially dependent on ENA1/PMR2, a P-type ATPase required for Li+ and Na+ efflux in yeast. The protein is localized to the nucleus, acts as a transcriptional repressor and is responsive to chitin oligomers. Also involv…
AT1G27770	ACA1	0.000439519	-1.2744	Encodes a chloroplast envelope Ca2+-ATPase with an N-terminal autoinhibitor.
AT1G27850	--	0.0304673	-1.00541	Encodes a microtubule-associated protein involved in cortical microtubule organization during leaf development.
AT1G27930	--	1.17554e-05	-1.98568	Arabinogalactan methylesterase,involved in arabinogalactan glucuronic acid methylation. Interacts with eIF3.
AT1G27950	LTPG1	8.88135e-05	-1.17086	Encodes LTPG1, a lipid transfer protein with a predicted GPI (glycosylphosphatidylinositol)-anchor domain. Localized in the plasma membrane. Disruption of the LTPG1 gene causes alterations of cuticular lipid composition, but no significant changes on total wax and cutin monomer loads are seen. The mRNA is cell-to-cell mobile.
AT1G28010	ABCB14	0.0182468	-2.95189	Encodes an ATP-binding cassette (ABC) transporter. Expressed in the vascular tissue of primary stem.
AT1G28130	GH3.17	7.637e-07	-2.17642	Encodes an IAA-amido synthase that conjugates Asp and other amino acids to auxin in vitro. Lines carrying insertions in this gene are hypersensitive to auxin.
AT1G28250	--	0.0131906	-1.4576	transmembrane protein.
AT1G28260	--	0.00423751	-3.55	Telomerase activating protein Est1.
AT1G28280	--	0.000128502	-1.63667	VQ motif-containing protein.
AT1G28370	ERF11	3.74644e-07	-4.12591	encodes a member of the ERF (ethylene response factor) subfamily B-1 of ERF/AP2 transcription factor family. The protein contains one AP2 domain. There are 15 members in this subfamily including ATERF-3, ATERF-4, ATERF-7, and leafy petiole.
AT1G28400	--	9.49365e-09	-2.2369	GATA zinc finger protein.
AT1G28440	HSL1	1.71468e-09	-2.41442	HAESA-like 1.
AT1G28520	VOZ1	0.000222898	-1.48921	VOZ transcription factor which acts as positive regulator of several salt-responsive genes. Functionally redundant in salt stress with VOZ2.
AT1G28570	--	0.00278874	-1.07154	SGNH hydrolase-type esterase superfamily protein.
AT1G28600	--	1.72607e-06	-1.97001	GDSL-motif esterase/acyltransferase/lipase. Enzyme group with broad substrate specificity that may catalyze acyltransfer or hydrolase reactions with lipid and non-lipid substrates.
AT1G28610	--	0.0071979	-1.4969	GDSL-motif esterase/acyltransferase/lipase. Enzyme group with broad substrate specificity that may catalyze acyltransfer or hydrolase reactions with lipid and non-lipid substrates.
AT1G28660	--	0.0181531	-1.64676	GDSL-motif esterase/acyltransferase/lipase. Enzyme group with broad substrate specificity that may catalyze acyltransfer or hydrolase reactions with lipid and non-lipid substrates.
AT1G28670	--	3.49578e-08	-2.08175	Arabidopsis thaliana lipase
AT1G28710	--	0.000169645	-2.61587	Nucleotide-diphospho-sugar transferase family protein.
AT1G28760	--	0.0124722	-1.88573	Encodes an orthlog of the Xenopus inner nuclear membrane (INM) protein Nemp1/TMEM194A.
AT1G29030	--	0.01386	1.16754	Apoptosis inhibitory protein 5 (API5).
AT1G29090	--	0.0311716	-2.15375	Cysteine proteinases superfamily protein.
AT1G29150	ATS9	1.73455e-05	1.65436	specifically interacts with FUS6/COP11 via the C-terminal domain of FUS6/COP11 and associates with an ATPase subunit of the 19S proteasome regulatory complex, AtS6A. The mRNA is cell-to-cell mobile.
AT1G29220	--	0.00020354	1.12734	transcriptional regulator family protein.
AT1G29260	PEX7	1.14989e-11	1.64105	Encodes the peroxisomal targeting signal type 2 receptor that facilitates peroxisomal protein translocation. It recognizes proteins with the PTS2 consensus sequence (RLX5HL or a variant) within the first 30 or so amino acids. RNAi experiments suggest that PEX7 is necessary for the maintenance of glyoxysomal but not leaf peroxisomal function. The mRNA is cell-to-cell mobile.
AT1G29280	WRKY65	1.65993e-05	-2.0575	member of WRKY Transcription Factor; Group II-e The mRNA is cell-to-cell mobile.
AT1G29300	UNE1	0.0126585	-2.0796	intracellular protein transporter, putative (DUF641).
AT1G29430	--	0.0143466	-2.85731	SAUR762 expression is induced during pollination and expressed in pollen tubes. SAUR62 likely functions in translation of proteins required for pollen tube development/function.
AT1G29440	SAUR63	0.0146395	-2.66175	SAUR-like auxin-responsive protein family.
AT1G29450	--	8.99568e-09	-4.11804	SAUR-like auxin-responsive protein family.
AT1G29460	--	8.20332e-07	-3.85748	SAUR-like auxin-responsive protein family.
AT1G29470	--	1.04983e-14	2.0513	S-adenosyl-L-methionine-dependent methyltransferases superfamily protein.
AT1G29500	--	4.69192e-05	-2.9576	SAUR-like auxin-responsive protein family.
AT1G29510	SAUR68	0.0131097	-2.64235	This locus was referred to as SAUR68 in PMID:17948056 but the nomenclature should be SAUR67.
AT1G29520	--	0.00533491	-1.56437	AWPM-19-like family protein.
AT1G29550	--	0.0483052	1.05512	Eukaryotic initiation factor 4E protein.
AT1G29630	--	0.0449885	-1.86355	5-3 exonuclease family protein.
AT1G29640	--	1.72145e-28	4.46798	senescence regulator (Protein of unknown function, DUF584).
AT1G29660	--	2.27549e-07	-1.32573	GDSL-motif esterase/acyltransferase/lipase. Enzyme group with broad substrate specificity that may catalyze acyltransfer or hydrolase reactions with lipid and non-lipid substrates.
AT1G29670	--	3.75191e-05	-1.63369	GDSL-motif esterase/acyltransferase/lipase. Enzyme group with broad substrate specificity that may catalyze acyltransfer or hydrolase reactions with lipid and non-lipid substrates. The mRNA is cell-to-cell mobile.
AT1G29810	--	2.84266e-09	1.8388	Transcriptional coactivator/pterin dehydratase.
AT1G29820	--	1.63015e-07	1.84629	Magnesium transporter CorA-like family protein.
AT1G29950	--	0.00414318	-1.26921	basic helix-loop-helix (bHLH) DNA-binding superfamily protein.
AT1G29980	--	0.00845143	-1.76822	choice-of-anchor C domain protein, putative (Protein of unknown function, DUF642).
AT1G30070	--	2.22183e-121	6.62369	SGS domain-containing protein.
AT1G30110	NUDX25	0.0257377	-1.07334	Encodes a ppGpp pyrophosphohydrolase.
AT1G30200	--	0.001622	1.00028	F-box family protein.
AT1G30210	TCP24	0.000280665	-1.79037	TCP family protein involved in heterochronic regulation of leaf differentiation.
AT1G30240	--	0.0132363	1.21578	proline-, glutamic acid/leucine-rich protein.
AT1G30280	--	0.00969615	-4.52368	Chaperone DnaJ-domain superfamily protein.
AT1G30360	ERD4	4.54795e-06	-1.32167	Early-responsive to dehydration stress protein (ERD4).
AT1G30370	DLAH	0.00478988	-4.65425	Encodes a mitochondria-localized class III phospholipase A1 that plays a role in seed viability.
AT1G30440	--	4.12569e-07	-1.71659	Phototropic-responsive NPH3 family protein.
AT1G30475	--	1.19194e-18	3.68006	hypothetical protein.
AT1G30480	DRT111	2.67207e-09	1.90328	recombination and DNA-damage resistance protein (DRT111)
AT1G30510	RFNR2	0.000322935	-1.34198	Encodes a root-type ferredoxin:NADP(H) oxidoreductase.
AT1G30520	AAE14	0.025491	-1.22591	Encodes a chloroplast O-succinylbenzoyl-CoA ligase. Involved in phylloquinone biosynthesis. Knock mutant is seedling lethal.
AT1G30530	UGT78D1	3.31839e-06	-1.92929	The At1g30530 gene encodes a UDP-rhamnose:flavonol-3-O-rhamnosyltransferase (UGT78D1) attaching a rhamnosyl residue to the 3-O-position of the flavonols kaempferol and quercetin
AT1G30570	HERK2	0.000302032	-2.06172	Encodes HERCULES2 (HERK2), a receptor kinase regulated by Brassinosteroids and required for cell elongation during vegetative growth.
AT1G30590	--	0.00464608	-1.0563	RNA polymerase I specific transcription initiation factor RRN3 protein.
AT1G30610	EMB2279	0.00592737	-1.81077	Pentatricopeptide repeat protein .Mutations in this locus result in embryo lethality due to defects in chloroplast development. Embryo shape at seed maturity is globular.
AT1G30810	JMJ18	0.0254115	1.21771	JMJ18 encodes a novel JmjC domain- containing histone H3K4 demethylase. PHD finger-containing protein.
AT1G30840	PUP4	0.000334636	-3.27915	Member of a family of proteins related to PUP1, a purine transporter. May be involved in the transport of purine and purine derivatives such as cytokinins, across the plasma membrane.
AT1G31120	KUP10	0.0393494	-2.21855	potassium transporter
AT1G31280	AGO2	1.93113e-05	2.29314	Encodes Argonaute gene that binds viral siRNAs and is involved in antiviral defense response. Regulates innate immunity.Mutants have increased susceptibility to Potato virus X and tobacco rattle virus.
AT1G31290	AGO3	2.50602e-05	-5.69169	ARGONAUTE 3.
AT1G31320	LBD4	0.0082292	-1.47132	LOB domain-containing protein 4.
AT1G31335	--	9.54e-44	3.8566	transmembrane protein.
AT1G31370	--	1.29384e-06	6.16671	Ubiquitin-specific protease family C19-related protein.
AT1G31430	--	0.0330765	-4.03521	Pentatricopeptide repeat (PPR-like) superfamily protein.
AT1G31770	ABCG14	0.00331589	-1.40146	ATP-binding cassette 14.
AT1G31850	--	0.00043784	-1.36888	S-adenosyl-L-methionine-dependent methyltransferases superfamily protein.
AT1G31880	BRX	0.0459464	-2.2241	Belongs to five-member BRX gene family. Arabidopsis BRX genes share high levels of similarity among each others, with several conserved domains. The most distinct is BRX domain - highly conserved in all BRX genes among distantly related species. This protein-protein interaction domain is required and sufficient for BRX activity. BRX encodes a key regulator of cell proliferation and elongation in …
AT1G31940	--	0.0029159	-1.03008	cystic fibrosis transmembrane conductance regulator.
AT1G32127	--	0.00596665	1.23448	plant viral-response family protein.
AT1G32170	XTH30	2.88825e-06	-2.52051	xyloglucan endotransglycosylase-related protein (XTR4) The mRNA is cell-to-cell mobile.
AT1G32230	RCD1	2.46191e-06	1.08176	Encodes a protein belonging to the (ADP-ribosyl)transferase domain-containing subfamily of WWE protein-protein interaction domain protein family. Superoxide radicals are necessary and sufficient to propagate cell death or lesion formation in rcd1 mutants. Without stress treatment, RCD1 is localized in the nucleus. Under high salt or oxidative stress, RCD1 is found not only in the nucleus but also…
AT1G32330	HSFA1D	5.94845e-24	3.40702	Member of Heat Stress Transcription Factor (Hsf) family. Negatively regulated by HSP90.2.
AT1G32540	LOL1	0.000959319	-1.3456	Encodes a protein with 3 plant-specific zinc finger domains that acts as a positive regulator of cell death.
AT1G32560	--	0.000246284	3.58002	Encodes LEA4-1, a member of the Late Embryogenesis Abundant (LEA) proteins which typically accumulate in response to low water availability conditions imposed during development or by the environment.
AT1G32610	--	0.00873184	-4.37804	hydroxyproline-rich glycoprotein family protein.
AT1G32640	MYC2	7.26162e-06	-2.98883	Encodes a MYC-related transcriptional activator with a typical DNA binding domain of a basic helix-loop-helix leucine zipper motif. Binds to an extended G-Box promoter motif and interacts with Jasmonate ZIM-domain proteins. MYC2 interacts with EIN3 and EIL1 to repress hook curvature and resistance to Botrytis cinera.Its transcription is induced by dehydration stress, ABA treatment and blue light …
AT1G32690	--	0.0362357	-1.63212	DUF740 family protein.
AT1G32700	--	0.00392556	-1.15003	PLATZ transcription factor family protein.
AT1G32730	--	0.00230019	1.20236	electron carrier/iron ion-binding protein.
AT1G32870	NAC13	2.79367e-32	3.94204	Expression in rosette leaves is activated by high concentration of boron.
AT1G32900	GBSS1	3.57797e-05	-1.1524	UDP-Glycosyltransferase superfamily protein.
AT1G32928	--	0.00083321	-1.23145	Avr9/Cf-9 rapidly elicited protein.
AT1G33110	--	1.24831e-07	1.52395	MATE efflux family protein.
AT1G33240	GTL1	0.00062205	-1.01434	Encodes a plant transcriptional activator that contains two separate, but similar, trihelix DNA-binding domains, similar to GT-2. Gene is expressed in all aerial parts of the plant, with higher level of expression in siliques. At-GTL2 was thought to be a duplicated copy of this gene but is likely to be a cloning artefact, the result of a chimeric clone. Regulates ploidy-dependent cell growth in t…
AT1G33350	--	8.01601e-23	7.06389	Pentatricopeptide repeat (PPR) superfamily protein.
AT1G33560	ADR1	0.00231709	-1.42612	Encodes a NBS-LRR disease resistance protein that possesses N-terminal kinase subdomains. Activation tagged mutant of ADR1 showed elevated levels of SA and reactive oxygen species in addition to number of defense gene transcripts. Exhibits resistance to number of microbial pathogens.
AT1G33590	--	2.53953e-08	-1.56562	Leucine-rich repeat (LRR) family protein.
AT1G33600	--	0.000269234	-1.58946	Leucine-rich repeat (LRR) family protein.
AT1G33610	--	0.000302521	-2.58035	Leucine-rich repeat (LRR) family protein.
AT1G33760	--	0.000121018	-3.72744	encodes a member of the DREB subfamily A-4 of ERF/AP2 transcription factor family. The protein contains one AP2 domain. There are 17 members in this subfamily including TINY.
AT1G33790	--	0.0361243	-1.0462	jacalin lectin family protein.
AT1G33800	GXMT1	6.08275e-07	-2.41298	Encodes a glucuronoxylan(GX)-speciﬁc 4-O-methyltransferase responsible for methylating GlcA residues in GX. Reduced methylation of GX ingxmt1-1 plants is correlated with altered lignin composition. The mRNA is cell-to-cell mobile.
AT1G34010	--	8.46977e-05	-1.87291	hypothetical protein.
AT1G34110	--	0.0019986	-2.1305	Leucine-rich receptor-like protein kinase family protein.
AT1G34260	FAB1D	0.049174	-1.55891	Encodes a protein that is predicted to act as a phosphatidylinositol-3P 5-kinase, but, because it lacks a FYVE domain, it is unlikely to be efficiently targeted to membranes containing the porposed phosphatidylinositol-3P substrate. Therefore, its molecular function remains unknown. The mRNA is cell-to-cell mobile.
AT1G34640	--	0.000636279	-1.95117	peptidase.
AT1G35260	MLP165	0.0394082	-1.62836	MLP-like protein 165.
AT1G35320	--	0.00183932	-1.04518	transmembrane protein.
AT1G35350	--	3.1002e-05	-2.90237	EXS (ERD1/XPR1/SYG1) family protein.
AT1G35515	HOS10	0.0102649	-1.73227	high response to osmotic stress 10.
AT1G35560	--	0.00432623	-1.55925	Encodes a member of the TCP-P subfamily that is involved in flowering time control and plant development. Mutants present an early flowering phenotype.
AT1G35620	--	6.72173e-05	-1.38174	Encodes a protein disulfide isomerase-like (PDIL) protein, a member of a multigene family within the thioredoxin (TRX) superfamily. Unlike several other PDI family members, transcript levels for this gene are not up-regulated in response to three different chemical inducers of ER stress (dithiothreitol, beta-mercaptoethanol, and tunicamycin). However, the level of transcripts for this gene is sli…
AT1G35660	--	5.05217e-17	3.16311	erythroid differentiation factor-like protein.
AT1G35710	--	0.000326123	-5.17778	kinase family with leucine-rich repeat domain-containing protein.
AT1G36070	--	0.00177789	1.59716	Transducin/WD40 repeat-like superfamily protein.
AT1G36310	--	6.04474e-06	-1.6391	S-adenosyl-L-methionine-dependent methyltransferases superfamily protein.
AT1G36370	SHM7	8.72862e-13	-3.89505	Encodes a nuclear localised protein MSA1 (MORE SULPHUR ACCUMULATION1). Epigenetically regulates sulphur homeostasis. Has sequence similarity to SHM (serine hydroxymethyltransferase) but lacks SHM activity in vitro.
AT1G36730	--	5.93004e-16	1.66728	Translation initiation factor IF2/IF5.
AT1G36940	--	0.0164263	-2.16914	myotubularin-like protein.
AT1G43160	RAP2.6	0.000144464	1.94999	encodes a member of the ERF (ethylene response factor) subfamily B-4 of ERF/AP2 transcription factor family (RAP2.6). The protein contains one AP2 domain. There are 7 members in this subfamily.
AT1G43245	--	0.0235103	-1.392	SET domain-containing protein.
AT1G43650	UMAMIT22	0.00956847	-1.82664	nodulin MtN21-like transporter family protein
AT1G44100	AAP5	7.06204e-07	-2.29173	amino acid permease 5
AT1G44414	--	2.40695e-102	7.63041	zinc-ribbon domain protein.
AT1G44750	PUP11	0.000227049	-2.34617	Member of a family of proteins related to PUP1, a purine transporter. May be involved in the transport of purine and purine derivatives such as cytokinins, across the plasma membrane.
AT1G44760	--	0.00232452	-1.2257	Adenine nucleotide alpha hydrolases-like superfamily protein.
AT1G44800	SIAR1	7.49479e-10	-2.18784	Encodes Siliques Are Red 1 (SIAR1). Functions as a bidirectional amino acid transporter that is crucial for the amino acid homeostasis of siliques. Member of nodulin MtN21-like transporter family.
AT1G45180	--	0.0169925	-2.00954	RING/U-box superfamily protein.
AT1G45201	TLL1	5.16221e-06	-1.55075	Target of AtGRP7 regulation.
AT1G45233	THO5	0.000892633	-2.23863	Encodes a component of the putative Arabidopsis THO/TREX complex: THO1 or HPR1 (At5g09860), THO2 (At1g24706), THO3 or TEX1 (At5g56130), THO5 (At5g42920, At1g45233), THO6 (At2g19430), and THO7 (At5g16790, At3g02950). THO/TREX complexes in animals have been implicated in the transport of mRNA precursors. Mutants of THO3/TEX1, THO1, THO6 accumulate reduced amount of small interfering (si)RNA, sugges…
AT1G46480	WOX4	0.0436082	-1.27153	Encodes WOX4, a WUSCHEL-related homeobox gene family member with 65 amino acids in its homeodomain. Proteins in this family contain a sequence of eight residues (TLPLFPMH) downstream of the homeodomain called the WUS box. This protein also contains an acidic domain approximately 10 residues upstream of the WUS box. Part of the TDIF-TDR-WOX4 signaling pathway that plays a crucial role in the maint…
AT1G47330	--	0.0155785	-1.38363	methyltransferase, putative (DUF21).
AT1G47380	--	0.00406864	-1.21676	Protein phosphatase 2C family protein.
AT1G47510	5PTASE11	1.71454e-12	5.00937	Encodes a phosphatidylinositol polyphosphate 5-phosphatase. It can dephosphorylate PI(4,5)P2, PI(3,5)P2, and PI(3,4,5)P3, but, it is not active against PI(5)P or the water soluble inositol(1,4,5)P3 or inositol(1,3,4,5)P4. The transcript levels for this gene rise in response to auxin, ABA, and JA.
AT1G47600	BGLU34	4.65726e-07	-3.64464	Encodes a myrosinase. Over-expression led to a glucosinolate profile change.
AT1G47640	--	9.32007e-10	1.52562	seven transmembrane domain protein.
AT1G47710	SERPIN1	0.00178504	1.02151	Serine protease inhibitor (SERPIN) family protein.
AT1G48320	DHNAT1	3.42106e-05	-1.41481	Encodes one of the two functional DHNA-CoA (1,4-dihydroxy-2-naphthoyl-CoA) thioesterases found in Arabidopsis.
AT1G48330	--	2.55501e-05	-2.93242	SsrA-binding protein.
AT1G48480	RKL1	8.58543e-10	-3.3918	Arabidopsis thaliana receptor-like protein kinase (RKL1) gene
AT1G48560	--	5.72773e-05	2.35357	hypothetical protein.
AT1G48670	--	0.0330464	-4.03509	auxin-responsive GH3 family protein.
AT1G48700	--	2.49063e-07	4.24524	Belongs to the 2-oxoglutarate (2OG) and Fe(II)-dependent oxygenase superfamily proteins and contains an oxoglutarate/iron-dependent oxygenase domain (InterPro:IPR005123) of the prolyl 4-hydroxylase, alpha subunit subtype (P4Hc; InterPro:IPR006620).
AT1G48720	--	5.41169e-28	7.48476	Copia-like polyprotein/retrotransposon.
AT1G48745	--	1.35356e-07	2.10047	hypothetical protein.
AT1G49010	--	0.000801165	-1.41323	Duplicated homeodomain-like superfamily protein.
AT1G49032	--	0.0405386	-1.38513	hypothetical protein.
AT1G49130	BBX17	0.00447904	-1.38579	Regulated by heat shock.
AT1G49200	--	0.0107021	-2.33256	RING/U-box superfamily protein.
AT1G49360	--	0.0094329	-1.46478	F-box family protein.
AT1G49450	--	0.000231798	2.15397	Transducin/WD40 repeat-like superfamily protein.
AT1G49470	--	0.000832935	-1.34755	transmembrane epididymal protein (DUF716).
AT1G49500	--	3.07128e-48	-4.48403	transcription initiation factor TFIID subunit 1b-like protein.
AT1G49510	emb1273	0.00225466	-2.00587	Salt stress inducible protein of unknown function.
AT1G49560	--	2.57582e-14	2.88231	Homeodomain-like superfamily protein.
AT1G49580	--	0.00048289	-1.95431	Calcium-dependent protein kinase (CDPK) family protein.
AT1G49660	CXE5	0.000685277	-1.50537	Encodes a protein with carboxylesterase whose activity was tested using pNA.
AT1G49710	FUT12	2.41751e-25	3.74365	Encodes a protein with core α1,3-fucosyltransferase activity.
AT1G49720	ABF1	0.00840814	2.3316	Identified as a protein that binds to abscisic acid response elements. May mediate transcriptional regulation of ABA responses.
AT1G49730	--	0.0095163	-1.14206	Protein kinase superfamily protein.
AT1G49780	PUB26	0.0199063	-1.17849	PUB25 and PUB26 are closely related paralogs that encode functional E3 ligases. They function in immune response pathway by targeting BIK1 for degradation.
AT1G49790	--	1.95812e-06	3.79961	F-box associated ubiquitination effector family protein.
AT1G49840	--	2.66264e-06	1.57874	glutamyl-tRNA (Gln) amidotransferase subunit A (DUF620).
AT1G50030	TOR	7.00361e-10	2.22236	Related to TOR proteins from yeast and mammals, regulators of cell growth in response to nutrient availability. TOR proteins belong to the family of phosphatidylinositol 3-kinase and are targets of the antiproliferative drug rapamycin. AtTOR binds the yeast FKBP12 protein in the presence of Rapamycin, is involved in embryogenesis and is expressed in embryos, endosperm and meristems. Participates …
AT1G50060	--	0.000212138	-2.11053	CAP (Cysteine-rich secretory proteins, Antigen 5, and Pathogenesis-related 1 protein) superfamily protein.
AT1G50745	--	0.000284174	-5.17733	plant mobile domain protein.
AT1G51170	UCN	2.85642e-06	-2.93348	Encodes an active AGC VIII protein kinase that interacts with the putative transcription factor ATS and regulates planar growth during integument development in the ovule. Mutants exhibit ectopic growth in filaments and petals, as well as aberrant embryogenesis.
AT1G51340	--	2.05834e-15	3.88286	Encodes a root citrate transporter which together with the root malate transporter ALMT1 are the primary mechanism of aluminum tolerance.
AT1G51350	--	0.00799754	1.03976	ARM repeat superfamily protein.
AT1G51470	BGLU35	0.00110054	-2.38172	Encodes a myrosinase.
AT1G51630	MSR2	0.00897474	-1.01495	O-fucosyltransferase family protein.
AT1G51680	4CL1	8.6532e-10	-1.66146	encodes an isoform of 4-coumarate:CoA ligase (4CL), which is involved in the last step of the general phenylpropanoid pathway. In addition to 4-coumarate, it also converts ferulate. The catalytic efficiency was in the following (descending) order: p-coumaric acid, ferulic acid, caffeic acid and 5-OH-ferulic acid. At4CL1 was unable to use sinapic acid as substrate.
AT1G51740	SYP81	0.0211163	1.01425	member of SYP8 Gene Family
AT1G51800	IOS1	0.0140476	-2.38426	The gene encodes a putative member of the LRR-RLK protein family. Expressin and mutant analysis revealed that it contributes to the interaction between Arabidopsis and Hyaloperonospora arabidopsidis. and The mRNA is cell-to-cell mobile.
AT1G51805	--	0.000387538	-2.19758	Leucine-rich repeat protein kinase family protein.
AT1G51860	--	0.00195911	-2.73051	Leucine-rich repeat protein kinase family protein.
AT1G51940	LYK3	0.0446036	-1.01647	Encodes a LysM-containing receptor-like kinase. Induction of chitin-responsive genes by chitin treatment is not blocked in the mutant. Based on protein sequence alignment analysis, it has a typical RD signaling domain in its catalytic loop and possesses autophosphorylation activity.It is required for the suppression of defense responses in absence of pathogen infection or upon abscisic acid treat…
AT1G52050	--	0.0171592	-1.35735	Mannose-binding lectin superfamily protein.
AT1G52060	--	0.00227092	-1.46589	Mannose-binding lectin superfamily protein.
AT1G52190	--	0.00668151	-1.52518	Encodes a low affinity nitrate transporter that is expressed in the plasma membrane and found in the phloem of the major veins of leaves. It is responsible for nitrate redistribution to young leaves.
AT1G52200	--	2.90891e-05	-1.34404	PLAC8 family protein.
AT1G52245	--	0.00999686	-4.37636	dynein light chain LC6, flagellar outer arm-like protein.
AT1G52290	PERK15	0.0203196	-1.60439	Encodes a member of the proline-rich extensin-like receptor kinase (PERK) family. This family consists of 15 predicted receptor kinases (PMID: 15653807).
AT1G52310	--	0.000200566	-1.74428	protein kinase family protein / C-type lectin domain-containing protein.
AT1G52342	--	6.33124e-16	-2.84541	hypothetical protein.
AT1G52500	--	0.0293352	1.00795	Encodes one of the splice variants of Arabidopsis thaliana MutM homolog. Encodes a formamidopyrimidine-DNA glycosylase that has abasic lyase activity and is able to nick double- stranded oligonucleotides containing 8-oxo-7,8-dihydroguanine (8-oxoG) in vitro.
AT1G52560	--	2.65648e-205	10.8405	HSP20-like chaperones superfamily protein.
AT1G52618	--	0.038494	-2.03148	hypothetical protein.
AT1G52690	LEA7	3.43335e-11	3.48963	Late embryogenesis abundant protein (LEA) family protein.
AT1G52710	--	0.00614691	-1.17031	Rubredoxin-like superfamily protein.
AT1G52750	--	0.00482993	-2.20615	alpha/beta-Hydrolases superfamily protein.
AT1G52820	--	0.0217878	2.1921	2-oxoglutarate (2OG) and Fe(II)-dependent oxygenase superfamily protein.
AT1G52870	--	4.07891e-64	3.82451	Peroxisomal membrane 22 kDa (Mpv17/PMP22) family protein.
AT1G52905	--	1.83402e-08	-2.64028	hypothetical protein.
AT1G52910	--	0.010182	-1.00461	fiber (DUF1218).
AT1G53040	--	0.00514725	-2.66667	tRNA (met) cytidine acetyltransferase, putative (DUF616).
AT1G53070	--	5.27693e-05	-2.5414	Legume lectin family protein.
AT1G53170	ERF8	0.0218961	-1.08501	encodes a member of the ERF (ethylene response factor) subfamily B-1 of ERF/AP2 transcription factor family (ATERF-8). The protein contains one AP2 domain. There are 15 members in this subfamily including ATERF-3, ATERF-4, ATERF-7, and leafy petiole.
AT1G53180	--	3.41261e-08	2.26072	hypothetical protein.
AT1G53230	TCP3	2.45144e-05	-2.9884	Encodes a member of a recently identified plant transcription factor family that includes Teosinte branched 1, Cycloidea 1, and proliferating cell nuclear antigen (PCNA) factors, PCF1 and 2. Regulated by miR319. Involved in heterochronic regulation of leaf differentiation.
AT1G53300	TTL1	0.00163484	-1.38388	Encodes one of the 36 carboxylate clamp (CC)-tetratricopeptide repeat (TPR) proteins (Prasad 2010, Pubmed ID: 20856808) with potential to interact with Hsp90/Hsp70 as co-chaperones. The TTL family is required for osmotic stress tolerance and male sporogenesis. The mRNA is cell-to-cell mobile.
AT1G53320	TLP7	3.77184e-06	1.22507	Member of plant TLP family. TLP7 is tethered to the PM but detaches upon stimulus and translocates to the nucleus. Has DNA binding activity but lacks conservation of the transcription activation domain.
AT1G53440	--	0.0166851	-1.35762	Leucine-rich repeat transmembrane protein kinase.
AT1G53480	MRD1	1.55303e-05	-1.33886	Encodes MRD1 (mto 1 responding down). Down-regulated in mto1-1 mutant that over-accumulates soluble methionine.
AT1G53520	FAP3	0.00052585	1.08039	Encodes a plastid stroma localized fatty acid binding protein involved in fatty acid metabolism.
AT1G53530	--	0.000179216	1.18395	Mitochondrial ATP-independent protease
AT1G53540	--	1.11321e-246	12.2224	Member of the class I small heat-shock protein (sHSP) family, which accounts for the majority of sHSPs in maturing seeds
AT1G53633	--	0.031049	1.79567	hypothetical protein.
AT1G53700	WAG1	0.00332888	-3.67804	The WAG1 and its homolog, WAG2 each encodes a protein-serine/threonine kinase that are nearly 70% identical to PsPK3 protein. All three together with CsPK3 belong to PsPK3-type kinases. At the N-terminus, all four possess a serine/threonine-rich domain. They are closely related to Arabidopsis kinases PINOID. wag1/wag2 double mutants exhibit a pronounced wavy root phenotype when grown vertically o…
AT1G53730	SRF6	2.95076e-13	1.77946	STRUBBELIG-receptor family 6.
AT1G53830	PME2	0.00218991	-1.45806	encodes a pectin methylesterase
AT1G54000	GLL22	2.595e-09	-2.46911	GDSL-motif esterase/acyltransferase/lipase. Enzyme group with broad substrate specificity that may catalyze acyltransfer or hydrolase reactions with lipid and non-lipid substrates.
AT1G54010	--	2.74856e-08	-2.54091	GDSL-motif esterase/acyltransferase/lipase. Enzyme group with broad substrate specificity that may catalyze acyltransfer or hydrolase reactions with lipid and non-lipid substrates.
AT1G54030	MVP1	0.000232565	-1.29675	Encodes a vacuolar protein. Mutation causes organizational defects in the endoplasmic reticulum and aberrant protein trafficking in the plant secretory pathway. The mRNA is cell-to-cell mobile.
AT1G54050	--	1.85558e-82	8.85669	HSP20-like chaperones superfamily protein.
AT1G54090	EXO70D2	0.000170656	-1.65641	A member of EXO70 gene family, putative exocyst subunits, conserved in land plants. Arabidopsis thaliana contains 23 putative EXO70 genes, which can be classified into eight clusters on the phylogenetic tree.
AT1G54120	--	1.20386e-11	-5.2421	hypothetical protein.
AT1G54150	SPL2	0.000364923	1.16791	Encodes a chloroplast-localized putative RING-type ubiquitin E3 ligase.
AT1G54160	--	1.11964e-07	2.67265	Encodes a member of the CCAAT-binding transcription factor (CBF-B/NF-YA) family. Expression is upregulated in response to ABA and drought. This regulation appears to be mediated by MIR169A which is downregulated in response to drought. NFYA5 is a target of MIR169A. Loss of function mutations are hypersensitive to drought.
AT1G54180	--	0.0200718	-1.76461	Belongs to five-member BRX gene family. Arabidopsis BRX genes share high levels of similarity among each others, with several conserved domains. The most distinct is BRX domain - highly conserved in all BRX genes among distantly related species. This protein-protein interaction domain is required and sufficient for BRX activity.
AT1G54200	--	0.0253436	-1.58405	DNA mismatch repair Msh6-like protein.
AT1G54440	--	0.0220512	-1.60304	Rrp6-like protein, controls RNA-directed DNA methylation by helping with the retention of noncoding RNAs in normal cells.
AT1G54510	NEK1	0.0121088	1.41404	Encodes AtNEK1, a member of the NIMA-related serine/threonine kinases (Neks) that have been linked to cell-cycle regulation in fungi and mammals. Plant Neks might be involved in plant development processes.
AT1G54530	--	0.00472335	-2.53346	Calcium-binding EF hand family protein.
AT1G54610	--	0.00127441	-1.35826	Protein kinase superfamily protein.
AT1G54740	--	1.6749e-09	-2.82785	FANTASTIC four-like protein (DUF3049).
AT1G54820	--	4.14361e-05	-5.41905	Protein kinase superfamily protein.
AT1G54830	--	5.30353e-11	1.61448	Encodes a NUCLEAR FACTOR-Y C (NF-YC) homologue NF-YC3. NF-YC3., NF-YC4 and NF-YC9 redundantly modulate GA- and ABA-mediated seed germination.
AT1G54970	PRP1	2.02621e-05	-1.9282	encodes a proline-rich protein that is specifically expressed in the root. The mRNA is cell-to-cell mobile.
AT1G55120	FRUCT5	0.00866076	-4.37762	Encodes a protein with fructan exohydrolase (FEH) activity acting on levan-type fructans (6-FEH, levanase). The enzyme does not have invertase activity.
AT1G55152	--	0.046373	-1.69772	hypothetical protein.
AT1G55180	PLDEPSILON	0.0237807	-2.52156	member of C2-PLD. subfamily Represents a phospholipase D (PLD) gene with four exons, hence it is a member of the alpha class. Its amino acid sequence is quite different from other PLDs, therefore it might possess unique structural and/or catalytic properties.
AT1G55260	--	4.58918e-15	-2.92615	Bifunctional inhibitor/lipid-transfer protein/seed storage 2S albumin superfamily protein.
AT1G55265	--	0.021609	-1.4707	DUF538 family protein, putative (Protein of unknown function, DUF538).
AT1G55270	--	7.03552e-05	-2.18162	SAGL1 is a member of a small family of KELCH domain containing proteins. Loss of function mutants show increased lignin and anthocyanin production suggesting a role in regulation of phenylpropanoid biosynthesis.
AT1G55290	--	0.0171114	2.04091	encodes a protein whose sequence is similar to oxidoreductase, 2OG-Fe(II) oxygenase
AT1G55300	TAF7	6.25306e-36	2.93404	TBP-associated factor 7.
AT1G55310	SCL33	1.17589e-29	2.61977	Encodes a SR spliceosome protein that is localized to nuclear specks, interacts with SR45 and the U1-70K protein of the U1 snRNP, has sequence similar to human SC35 protein. Barta et al (2010) have proposed a nomenclature for Serine/Arginine-Rich Protein Splicing Factors (SR proteins): Plant Cell. 2010, 22:2926.
AT1G55340	--	0.00605414	1.53965	hypothetical protein (DUF1639).
AT1G55530	--	2.01253e-62	4.22701	RING/U-box superfamily protein.
AT1G55540	LNO1	7.93657e-05	-2.41515	Nuclear pore complex protein.
AT1G55620	--	3.90302e-13	2.55679	Encodes a chloride channel protein that has been localized to the chloroplast and golgi apparatus. Complements yeast gef1 mutant and therefor may function to acidify the golgi lumen.
AT1G55740	SIP1	0.00105958	-2.43617	seed imbibition 1.
AT1G55820	--	0.0121603	-1.74038	lysine-specific demethylase, putative (DUF1296).
AT1G56010	NAC1	2.52165e-05	-4.3111	Encodes a transcription factor involved auxin-mediated lateral root formation. Acts downstream of TIR1 and is regulated post-transcriptionally by miRNA164 and by SINAT5-dependent ubiquitination.
AT1G56020	--	0.00405337	-2.5998	serine/arginine repetitive matrix-like protein.
AT1G56170	--	3.8563e-08	2.74941	Encodes a protein with similarity to a subunit of the CCAAT promoter motif binding complex of yeast.One of two members of this class (HAP5B) and expressed in vegetative and reproductive tissues. Involved in the regulation of response to nutrient levels.
AT1G56220	--	1.80868e-09	-1.39902	Dormancy/auxin associated family protein.
AT1G56230	--	0.00313934	-1.99192	enolase (DUF1399).
AT1G56300	--	5.74108e-33	4.50347	Chaperone DnaJ-domain superfamily protein.
AT1G56350	--	2.32845e-05	2.15971	Peptide chain release factor 2.
AT1G56430	NAS4	0.00423144	-1.70338	Encodes a protein with nicotianamine synthase activity.
AT1G56440	TPR5	1.63397e-19	2.79483	Encodes one of the 36 carboxylate clamp (CC)-tetratricopeptide repeat (TPR) proteins (Prasad 2010, Pubmed ID: 20856808) with potential to interact with Hsp90/Hsp70 as co-chaperones.
AT1G56550	RGXT3	0.00103739	-4.98871	Encodes a rhamnogalacturonan II specific xylosyltransferase.
AT1G56600	GolS2	1.12929e-74	6.07542	GolS2 is a galactinol synthase that catalyzes the formation of galactinol from UDP-galactose and myo-inositol. GolS2 transcript levels rise in response to methyl viologen, an oxidative damage-inducing agent. Plants over-expressing GolS2 have increased tolerance to salt, chilling, and high-light stress.
AT1G56720	--	0.000668728	-2.00093	Protein kinase superfamily protein.
AT1G57610	--	0.0429448	-2.38917	calcium uniporter (DUF607).
AT1G57990	PUP18	3.98589e-06	-1.9108	Member of a family of proteins related to PUP1, a purine transporter. May be involved in the transport of purine and purine derivatives such as cytokinins, across the plasma membrane.
AT1G58150	--	2.59791e-23	3.54568	phosphoglycerate kinase.
AT1G58170	--	2.42855e-13	3.56258	Disease resistance-responsive (dirigent-like protein) family protein.
AT1G58210	EMB1674	0.0454106	-1.05347	Encodes a member of the NET superfamily of proteins that potentially couples different membranes to the actin cytoskeleton in plant cells. It colocalizes with filamentous actin and is localized to the plasma membrane.
AT1G58230	--	0.0153197	1.65766	binding protein.
AT1G58235	--	2.40126e-05	-1.46402	hypothetical protein.
AT1G58270	ZW9	4.05775e-05	-1.41257	ZW9 mRNA, complete cds The mRNA is cell-to-cell mobile.
AT1G58340	ZF14	0.0129485	-1.62713	Encodes a plant MATE (multidrug and toxic compound extrusion) transporter that is localized to the Golgi complex and small organelles and is involved in determining the rate of organ initiation. It is also involved in iron homeostasis when plants are under osmotic stress.
AT1G58360	AAP1	3.57555e-07	-1.40467	Encodes AAP1 (amino acid permease 1), a neutral amino acid transporter expressed in seeds. Functions in amino acid uptake into embryos. The transporter also functions in acquisition of glutamate and neutral amino acids by the root.
AT1G58370	RXF12	0.0282473	-2.00439	Encodes a protein with xylanase activity.
AT1G58470	RBP1	0.00956116	1.72014	Encodes an mRNA-binding protein that contains two RNA recognition motifs (RRMs) and is expressed in proliferating tissues. Preferentially binds UUAGG, GUAGG and/or UUAGU. Loss of function of RBP1 causes decreased root length.
AT1G58520	RXW8	0.00230374	1.26708	GDSL-like lipase/acylhydrolase superfamily protein.
AT1G59590	ZCF37	0.0151704	-1.74767	ZCF37 mRNA, complete cds The mRNA is cell-to-cell mobile.
AT1G59720	CRR28	0.00586151	-1.4396	Pentatricopeptide Repeat Protein containing the DYW motif. Required for editing of multiple plastid transcripts. Endonuclease activity.
AT1G59740	--	0.00599029	-2.08853	Major facilitator superfamily protein.
AT1G59860	--	3.61719e-162	10.3992	HSP20-like chaperones superfamily protein.
AT1G59865	--	1.22152e-44	7.86513	transmembrane protein.
AT1G59870	PEN3	1.69624e-05	-1.31061	ATP binding cassette transporter. Localized to the plasma membrane in uninfected cells. In infected leaves, the protein concentrated at infection sites. Contributes to nonhost resistance to inappropriate pathogens that enter by direct penetration in a salicylic acid?dependent manner. Required for mlo resistance. Has Cd transporter activity (Cd2+ extrusion pump) and contributes to heavy metal resi…
AT1G59970	--	0.00326233	-1.95264	Matrix metalloproteinase important for root development and root bacterial communities. Modulates auxin/ABA signaling rendering the plant sensitive to drought stress and recruiting differential root bacterial communities.
AT1G59980	ARL2	2.63093e-23	4.34031	ARG1-like 2.
AT1G60010	--	6.97737e-07	-1.99255	PADRE protein down-regulated after infection by S. sclerotiorun.
AT1G60140	TPS10	0.000669874	-1.70888	Encodes an enzyme putatively involved in trehalose biosynthesis. The protein has a trehalose synthase (TPS)-like domain that may or may not be active as well as a trehalose phosphatase (TPP)-like domain.
AT1G60190	PUB19	9.21501e-05	3.43914	Encodes PUB19, a plant U-box armadillo repeat protein. Involved in salt inhibition of germination together with PUB18. The mRNA is cell-to-cell mobile.
AT1G60390	PG1	0.0365921	-2.38486	polygalacturonase 1.
AT1G60640	--	0.0049431	-1.3616	stress response protein.
AT1G60750	--	4.61086e-08	4.90021	NAD(P)-linked oxidoreductase superfamily protein.
AT1G60870	MEE9	0.000147388	-1.03235	maternal effect embryo arrest 9.
AT1G60890	--	0.0242799	-1.4787	Phosphatidylinositol-4-phosphate 5-kinase family protein.
AT1G60960	IRT3	5.52548e-05	1.40983	Encodes a plasma membrane localized zinc/iron transporter.
AT1G61100	--	1.83492e-06	-1.34589	disease resistance protein (TIR class).
AT1G61170	--	0.0295972	-1.18913	hypothetical protein.
AT1G61340	FBS1	1.53477e-83	6.35836	Encodes a F-box protein induced by various biotic or abiotic stress.
AT1G61590	--	2.30798e-05	-1.81537	Protein kinase superfamily protein.
AT1G61620	--	1.03535e-05	1.24854	Encodes a RING-finger E3 ubiquitin ligase that plays a major role in maintaining COP1 homeostasis by targeting COP1 for ubiquitination and degradation in dark-grown seedlings. The mRNA is cell-to-cell mobile.
AT1G61640	--	0.000139668	1.74369	Protein kinase superfamily protein.
AT1G61780	--	0.0178854	1.05859	postsynaptic protein-like protein.
AT1G61795	--	2.19577e-05	-3.51793	PAK-box/P21-Rho-binding family protein.
AT1G61930	--	0.0220032	-2.85501	senescence regulator (Protein of unknown function, DUF584).
AT1G61980	--	0.0439691	-1.58649	Mitochondrial transcription termination factor family protein.
AT1G61990	--	0.00291588	-1.6114	Mitochondrial transcription termination factor family protein.
AT1G62010	--	2.30441e-05	1.92303	Mitochondrial transcription termination factor family protein.
AT1G62085	--	0.00834031	-2.14478	Mitochondrial transcription termination factor family protein.
AT1G62120	--	0.0381047	-2.03127	Mitochondrial transcription termination factor family protein.
AT1G62180	2021-04-02	2.77685e-08	-1.4358	encodes a adenosine 5'-phosphosulfate reductase, involved in sulfate assimilation. Is a major effect locus for natural variation of shoot sulfate content in Arabidopsis.
AT1G62305	--	0.00751104	-1.77146	Core-2/I-branching beta-1,6-N-acetylglucosaminyltransferase family protein.
AT1G62330	--	0.03822	-1.12426	O-fucosyltransferase family protein.
AT1G62350	--	0.018416	-2.3033	Pentatricopeptide repeat (PPR) superfamily protein.
AT1G62370	--	0.00341268	-2.61487	RING/U-box superfamily protein.
AT1G62422	--	4.97665e-08	-3.6454	hypothetical protein.
AT1G62440	LRX2	0.000401837	-5.56441	encodes a paralog of LRX1 (LEUCINE-RICH REPEAT/EXTENSIN 1) which acts synergistically with LRX1 in root hair cell morphogenesis.
AT1G62500	--	8.20195e-09	-1.79433	Bifunctional inhibitor/lipid-transfer protein/seed storage 2S albumin superfamily protein.
AT1G62510	--	5.57396e-07	1.22522	Expressed in the root cortex.
AT1G62520	--	0.00389688	-1.46005	sulfated surface-like glycoprotein.
AT1G62540	--	0.000740823	-1.63751	belongs to the flavin-monooxygenase (FMO) family, encodes a glucosinolate S-oxygenase that catalyzes the conversion of methylthioalkyl glucosinolates to methylsulfinylalkyl glucosinolates The mRNA is cell-to-cell mobile.
AT1G62560	--	0.000821292	-1.80682	belongs to the flavin-monooxygenase (FMO) family, encodes a glucosinolate S-oxygenase that catalyzes the conversion of methylthioalkyl glucosinolates to methylsulfinylalkyl glucosinolates The mRNA is cell-to-cell mobile.
AT1G62570	--	2.64046e-15	2.32498	belongs to the flavin-monooxygenase (FMO) family, encodes a glucosinolate S-oxygenase that catalyzes the conversion of methylthioalkyl glucosinolates to methylsulfinylalkyl glucosinolates The mRNA is cell-to-cell mobile.
AT1G62610	--	0.00435865	-2.42854	NAD(P)-binding Rossmann-fold superfamily protein.
AT1G62670	RPF2	0.00999444	-4.37636	Encodes a pentatricopeptide repeat protein required for 5' end processing of nad9 and cox3 mRNAs in mitochondria.
AT1G62730	--	2.3787e-24	3.40091	Terpenoid synthases superfamily protein.
AT1G62740	Hop2	8.20118e-41	3.65101	Encodes one of the 36 carboxylate clamp (CC)-tetratricopeptide repeat (TPR) proteins (Prasad 2010, Pubmed ID: 20856808) with potential to interact with Hsp90/Hsp70 as co-chaperones. The mRNA is cell-to-cell mobile.
AT1G62760	--	4.3794e-11	4.09933	Pectin methylesterase inhibitor that controls PME activity and pectin methylesterification during Botrytis infection.
AT1G62790	--	7.02674e-05	-1.5082	Bifunctional inhibitor/lipid-transfer protein/seed storage 2S albumin superfamily protein.
AT1G62950	--	1.4032e-06	2.99985	leucine-rich repeat transmembrane protein kinase family protein.
AT1G62980	EXPA18	0.000818571	-1.52622	Alpha-expansin 18. Naming convention from the Expansin Working Group (Kende et al, 2004. Plant Mol Bio)
AT1G63010	--	2.72027e-06	1.32397	Encodes an SPX domain protein that transports Pi into the vacuole and is essential for phosphate homeostasis.
AT1G63090	--	0.00519392	1.03667	phloem protein 2-A11.
AT1G63130	--	0.00851391	-1.94357	Transacting siRNA generating locus. Its derived siR9as targets AT1G62930 for cleavage. Itself is targeted by TAS2-derived ta-siR2140 for cleavage.
AT1G63250	--	1.5038e-06	2.55673	DEA(D/H)-box RNA helicase family protein.
AT1G63530	--	0.0337563	1.96663	hypothetical protein.
AT1G63700	YDA	0.0298574	-1.10494	Member of MEKK subfamily, a component of the stomatal development regulatory pathway. Mutations in this locus result in embryo lethality.
AT1G63840	--	5.70044e-20	2.08405	RING/U-box superfamily protein.
AT1G64050	--	0.00190693	-1.81606	hypothetical protein.
AT1G64200	--	8.4253e-17	2.21922	vacuolar H+-ATPase subunit E isoform 3.
AT1G64390	GH9C2	2.73315e-07	-2.55883	glycosyl hydrolase 9C2.
AT1G64400	LACS3	0.0111089	-1.32431	AMP-dependent synthetase and ligase family protein.
AT1G64450	--	6.93078e-05	-2.92203	Glycine-rich protein family.
AT1G64490	--	0.0406059	-1.37299	DEK, chromatin associated protein.
AT1G64600	--	0.014607	1.12064	copper ion binding / methyltransferase.
AT1G64640	ENODL8	1.40298e-06	-1.62093	early nodulin-like protein 8.
AT1G64670	BDG1	0.000229642	-1.48179	Encodes a epidermally expressed extracellular protein that likely functions as an alpha-beta hydrolase and is required for normal cuticle formation. Homozygous mutant plants are dwarfed and have abnormal leaves, collapsed cells, reduced numbers of trichomes. The specific role of BDG is unclear: it may function in cutin biosynthesis or as a cross-linking enzyme in the cell wall itself.
AT1G64690	BLT	0.00997604	-2.45579	Encodes BRANCHLESS TRICHOME (BLT) involved in trichome development. A large portion of the internal amino acid sequence of BLT is predicted to form a coiled-coil domain. BLT mutants form branchless trichomes with blunt tips.
AT1G64950	CYP89A5	2.34998e-06	1.53018	member of CYP89A The mRNA is cell-to-cell mobile.
AT1G65010	--	0.0318859	-1.22211	Encodes a microtubule-associated protein. Putative role in flower development. Comparison of SALK_061426C to Columbia wild type in normal lighting and under low light of 33 micromoles per meter-squared per second resulted in a trend toward earlier bolting in the mutant under low light (P=0.055) (Ann Stapleton and Patrick Pridgen, 2009, personal communication).
AT1G65040	Hrd1B	1.97192e-13	2.55312	Encodes one of the Arabidopsis homologs of the yeast/human Hrd1 protein: AT3G16090 (Hrd1A), AT1G65040 (Hrd1B). Involved in ERAD (Endoplasmic reticulum-associated degradation).
AT1G65060	4CL3	0.00248788	-1.34062	encodes an isoform of 4-coumarate:CoA ligase (4CL), which is involved in the last step of the general phenylpropanoid pathway. mRNA levels are not induced in response to wounding or to fungal infection by P. parasitica. mRNA is expressed in flowers, to a lesser degree in mature leaves and siliques and marginally in seedling roots and bolting stems of mature plants. The catalytic efficiency was in…
AT1G65346	--	2.68312e-09	6.7322	hypothetical protein.
AT1G65380	CLV2	6.27687e-06	-4.06894	Receptor-like protein containing leucine-rich repeats. Regulates both meristem and organ development in Arabidopsis.
AT1G65420	NPQ7	0.00768885	-1.49841	Chloroplast localized YCF20-like gene involved in nonphotochemical quenching. Has overlapping functions with npq6.
AT1G65440	GTB1	1.57822e-06	1.48859	Related to yeast Spt6 protein, which functions as part of a protein complex in transcription initiation and also plays a role in chromatin structure / assembly. It encodes a putative WG/GW-repeat protein involved in the regulation of apical-basal polarity of embryo
AT1G65470	FAS1	0.0156191	-2.85711	Chromatin Assembly Factor-1 (CAF-1) p150 subunit. Mutants have reduced heterochromatin content. In Arabidopsis, the three CAF-1 subunits are encoded by FAS1, FAS2 and, most likely, MSI1, respectively. Mutations in FAS1 or FAS2 lead to increased frequency of homologous recombination and T-DNA integration in Arabidopsis.
AT1G65520	ECI1	0.000124555	-1.86763	encodes a peroxisomal delta3, delta2-enoyl CoA isomerase, involved in unsaturated fatty acid degradation
AT1G65560	--	2.7234e-05	1.58533	Zinc-binding dehydrogenase family protein.
AT1G65570	--	0.0498103	-2.63944	Encodes a glycosyl hydrolase 28 (GH28) family polygalacturonase (PG) protein. Involved in root cap development.
AT1G65660	SMP1	0.0013851	1.00498	Encodes a CCHC zinc finger protein that may function as a step II splicing factor. In an epigenetic allele of SMP1 (in which SMP1 and SMP2 mRNA is reduced) organs are smaller and contain fewer cells.
AT1G65690	--	9.04572e-05	-2.8843	Encodes NHL6 (NDR1/HIN1-like 6). Plays an important role in the abiotic stresses-induced ABA signaling and biosynthesis, particularly during seed germination and early seedling development.
AT1G65710	--	0.0164093	-2.22053	serine/arginine repetitive matrix-like protein.
AT1G65840	PAO4	2.57476e-06	-1.71089	encodes a peroxisomal polyamine oxidase, involved in the back-conversion polyamine degradation pathway. Among the five polyamine oxidases in the Arabidopsis genome, PAO4 is the major isoform in root peroxisomes. The mRNA is cell-to-cell mobile.
AT1G65860	--	0.00574662	-1.42527	belongs to the flavin-monooxygenase (FMO) family, encodes a glucosinolate S-oxygenase that catalyzes the conversion of methylthioalkyl glucosinolates to methylsulfinylalkyl glucosinolates
AT1G65980	TPX1	2.25487e-32	2.27189	thioredoxin-dependent peroxidase
AT1G66080	--	8.92265e-93	5.81245	Encodes a glucose-regulated protein that binds to the promoters of glucose-regulated heat shock responsive genes and promotes chromatin acetylation. HLP1 is required in maintaining histone H3K acetylation and H3K4 methylation marks at the promoters of heat shock protein genes in providing thermotolerance/thermomemory response.
AT1G66090	--	0.0185258	1.32208	Disease resistance protein (TIR-NBS class).
AT1G66140	ZFP4	6.19237e-06	-3.36723	Encodes a zinc finger protein containing only a single zinc finger.
AT1G66150	TMK1	0.000543498	-1.06177	Receptor-like transmembrane kinase I (TMK1); key regulator in auxin signaling. High auxin and TMK1 play essential and positive roles in ABA signaling through regulating ABA INSENSITIVE 1 and 2 (ABI1/2). Inhibits the phosphatase activity of ABI2 by direct phosphorylation of threonine 321 (T321), a conserved phosphorylation site in ABI2 proteins, whose phosphorylation status is important for both a…
AT1G66160	CMPG1	0.000351603	-1.50043	CYS, MET, PRO, and GLY protein 1.
AT1G66180	--	1.06303e-12	-2.66408	The gene encodes a putative aspartyl protease (ASP). Its expression is induced in response to light and ascorbate. The mRNA is cell-to-cell mobile.
AT1G66250	--	8.38189e-06	-2.7143	O-Glycosyl hydrolases family 17 protein.
AT1G66270	BGLU21	3.71566e-09	-1.79133	BGLU21 encodes a beta-glucosidase that has a high level of activity against the naturally occuring secondary metabolite scopolin. Recombinant BGLU21 produced in insect cells shows lower levels of activity using the structurally similar substrates esculin (33%) and 4-MU-glucoside (9%). BGLU21 is glycosylated in planta and has a C-terminal ER retention signal. Transcript analysis as well as protein…
AT1G66280	BGLU22	6.46049e-05	-1.20828	Glycosyl hydrolase superfamily protein.
AT1G66350	RGL1	0.0268859	-2.3876	Negative regulator of GA responses, member of GRAS family of transcription factors. Also belongs to the DELLA proteins that restrain the cell proliferation and expansion that drives plant growth. RGL1 may be involved in reducing ROS accumulation in response to stress by up-regulating the transcription of superoxide dismutases. Rapidly degraded in response to GA. Involved in flower and fruit devel…
AT1G66480	--	0.00727382	-2.59587	Involved in chloroplast avoidance movement under intermediate and high light intensities; PADRE protein up-regulated after infection by S. sclerotiorun.
AT1G66500	--	7.14092e-17	3.36042	Pre-mRNA cleavage complex II.
AT1G66510	--	4.00087e-18	3.84223	AAR2 protein family.
AT1G66730	LIG6	0.0428233	-1.94281	Encodes a novel plant specific DNA ligase that is involved in seed germination and DNA repair.
AT1G66760	--	0.0292588	-1.20988	MATE efflux family protein.
AT1G66890	--	4.28014e-05	-1.71644	50S ribosomal-like protein.
AT1G66940	--	0.000453816	-1.39928	kinase-like protein.
AT1G67030	ZFP6	0.00337884	-1.55423	Encodes a novel C2H2 zinc finger protein containing only a single zinc finger which plays a key role in regulating trichome development by integrating GA and cytokinin signaling. The mRNA is cell-to-cell mobile.
AT1G67035	--	0.0271264	1.37109	homeobox Hox-B3-like protein.
AT1G67050	--	1.91354e-05	-3.24315	membrane-associated kinase regulator.
AT1G67070	DIN9	0.00503774	-2.77943	Encodes a protein with phosphomannose isomerase activity that is involved in synthesis of ascorbic acid. Expression is induced after 24 hours of dark treatment, in senescing leaves and treatment with exogenous photosynthesis inhibitor. Induction of gene expression was suppressed in excised leaves supplied with sugar. The authors suggest that the gene's expression pattern is responding to the leve…
AT1G67300	--	4.14827e-05	1.56969	Major facilitator superfamily protein.
AT1G67360	--	7.28416e-163	7.24879	Encodes a small rubber particle protein homolog. Plays dual roles as positive factors for tissue growth and development and in drought stress responses.
AT1G67370	ASY1	6.17575e-05	3.81521	Meiotic asynaptic mutant 1 (ASY1). ASY1 protein is initially distributed as numerous foci throughout the chromatin. During early G2, the foci are juxtaposed to the nascent chromosome axes to form a continuous axis associated signal.
AT1G67440	emb1688	5.92243e-10	2.07116	Homolog of bacterial rsgA, functions in chloroplast ribosome biogenesis.
AT1G67480	--	1.41876e-05	-1.65828	Galactose oxidase/kelch repeat superfamily protein.
AT1G67490	GCS1	0.032236	-1.18007	Encodes an alpha-glucosidase I enzyme that catalyzes the first step in N-linked glycan processing. Localized to the endoplasmic reticulum (ER).
AT1G67510	--	0.00372177	-3.20915	Leucine-rich repeat protein kinase family protein.
AT1G67600	--	0.0193132	-2.30485	Acid phosphatase/vanadium-dependent haloperoxidase-related protein.
AT1G67750	--	1.36248e-05	-2.1006	Pectate lyase family protein.
AT1G67830	FXG1	3.12638e-05	-3.16724	Encodes a protein with α-fucosidase activity. The activity was assessed on 2'-fucosyl-lactitol. AtFXG1 was able to remove the t-fucosyl residues of XXFG xyloglucan oligosaccharides.
AT1G67880	--	1.17477e-05	-2.01796	beta-1,4-N-acetylglucosaminyltransferase family protein.
AT1G67900	--	3.89226e-12	-3.06424	Encodes a gene homologous to the NPY family based on deep phylogeny.
AT1G67910	--	3.00913e-17	-2.95245	hypothetical protein.
AT1G67920	--	0.0025015	1.60799	hypothetical protein.
AT1G68080	--	0.0113206	-3.12464	2-oxoglutarate-dependent dioxygenase
AT1G68130	IDD14	5.92833e-07	-2.96319	Encodes the longer of two splice variants of a transcription factor involved in regulating starch metabolism in response to cold.
AT1G68140	--	1.43522e-52	3.48623	zinc finger/BTB domain protein, putative (DUF1644).
AT1G68190	BBX27	0.00340982	-2.82894	B-box zinc finger family protein.
AT1G68238	--	0.00624287	-1.15056	transmembrane protein.
AT1G68290	ENDO2	0.0136816	2.1987	Encodes an endonuclease ENDO2. ENDO2 purified from transgenic Arabidopsis digests RNA, ssDNA, and dsDNA, with a substrate preference for ssDNA and RNA. ENDO2 produced and purified from Nicotiana benthamiana expression showed no demonstrable endonuclease activity, either towards single stranded DNA or mismatches, in vitro.
AT1G68300	--	8.08134e-43	3.03126	Adenine nucleotide alpha hydrolases-like superfamily protein.
AT1G68330	--	0.00535321	-1.99995	membrane-associated kinase regulator.
AT1G68400	--	0.000594065	-1.95261	leucine-rich repeat transmembrane protein kinase family protein.
AT1G68520	BBX14	3.68921e-27	-3.47328	B-box type zinc finger protein with CCT domain-containing protein.
AT1G68540	TKPR2	0.000375222	-5.41112	NAD(P)-binding Rossmann-fold superfamily protein.
AT1G68560	XYL1	2.44912e-11	-1.77279	Encodes a bifunctional alpha-l-arabinofuranosidase/beta-d-xylosidase that belongs to family 3 of glycoside hydrolases.
AT1G68585	--	0.000156883	1.5364	hypothetical protein.
AT1G68670	--	4.21393e-06	-1.69691	HHO2 is a HRS1 homolog. Nitrate-inducible expression. Also induced in roots by low Pi and is likely involved in maintaining phosphate homeostasis. It is target of PHR1.Both HHO2 and HRS1 are involved in Ni cross regulation of Pi signaling. They function as transcriptional repressors of SPX1, SPX2, and SPX4 as part of a cascade to regulate nitrogen and phosphorus balance. Transcriptional repressor…
AT1G68720	TADA	0.0118401	-1.1324	Encodes the chloroplastic A-to-I tRNA editing enzyme.
AT1G68760	NUDX1	0.00692397	-1.10582	Encodes a cytosol-localized nudix hydrolase that hydrolyzes 8-oxo-(d)GTP to its monophosphate form. This protective mechanism prevents the misincorporation of these oxidized nucleotides into DNA and RNA. NUDX1 also has a low level of dihydroneopterin triphosphate pyrophosphatase activity in vitro and may participate in the folate synthesis pathway.
AT1G68780	--	0.000243978	-2.13142	RNI-like superfamily protein.
AT1G68790	LINC3	0.0392867	-1.28423	Member of small gene family in Arabidopsis containing 4 members (LNC1-4 or CRWN 1-4) with redundant functions in protection from oxidative damage, control of nuclear morphology and degradation of ABI5.
AT1G68840	RAV2	1.23282e-29	-4.1764	Rav2 is part of a complex that has been named `regulator of the (H+)-ATPase of the vacuolar and endosomal membranes' (RAVE) The mRNA is cell-to-cell mobile.
AT1G68930	--	1.71893e-08	6.36258	pentatricopeptide (PPR) repeat-containing protein.
AT1G68990	MGP3	0.0034747	-1.25991	MGP3 (male gametophyte-defective 3) belongs to a small family of nuclear-encoded Phage type RNA polymerases (RPOTs) involved in the transcription of mitochondrial genes in Arabidopsis thaliana. Mutation in MGP 3 significantly retarded pollen tube growth and caused defective embryo development.
AT1G69040	ACR4	2.04942e-09	-2.03092	ACT-domain containing protein involved in feedback regulation of amino acid metabolism
AT1G69240	MES15	0.0330389	-4.03509	Encodes a protein predicted to act as a carboxylesterase. It has similarity to the SABP2 methyl salicylate esterase from tobacco but no enzymatic activity has been identified for this protein.
AT1G69320	CLE10	0.0330671	-4.03521	Member of a large family of putative ligands homologous to the Clavata3 gene. Consists of a single exon.
AT1G69530	EXPA1	4.95823e-31	-3.20882	Member of Alpha-Expansin Gene Family. Naming convention from the Expansin Working Group (Kende et al, Plant Mol Bio). Involved in the formation of nematode-induced syncytia in roots of Arabidopsis thaliana.
AT1G69550	--	0.0213512	-1.28332	disease resistance protein (TIR-NBS-LRR class).
AT1G69600	ZFHD1	0.0329893	-1.26481	Encodes ZFHD1, a member of the zinc finger homeodomain transcriptional factor family. Binds to the 62 bp promoter region of ERD1 (early responsive to dehydration stress 1). Expression of ZFHD1 is induced by drought, high salinity and abscisic acid.
AT1G69690	TCP15	0.00628079	-1.18176	AtTCP15 is involved in the regulation of endoreduplication. Modulates GA-dependent stamen filament elongation by direct activation of SAUR63 subfamily genes through conserved target sites in their promoters.
AT1G69780	ATHB13	0.00132906	-1.81206	Encodes a homeodomain leucine zipper class I (HD-Zip I) protein which is expressed during the seed-to-seedling transition, regulates some of the network nodes, and affects late seedling establishment. Knock-out mutants for athb13 showed increased primary root length as compared with wild type (Col-0) seedlings, suggesting that this transcription factor is a negative regulator of early root growth…
AT1G69850	NRT1:2	4.68884e-11	1.89937	Encodes an inducible component of low-affinity nitrate uptake. mRNA found primarily in root hairs and the epidermis of roots. It also acts as an ABA importer at the site of ABA biosynthesis and is important for the regulation of stomatal aperture in inflorescence stems.
AT1G69870	NRT1.7	0.0254939	-1.75388	Encodes a low affinity nitrate transporter NRT1.7. Expressed in phloem. Responsible for source-to-sink remobilization of nitrate. The mRNA is cell-to-cell mobile.
AT1G69890	--	0.00595766	-3.2865	Encodes a member of a conserved DUF domain family that is induced by NO. Based on mutant phenotype may be involved in NO stress response.
AT1G69900	--	0.0373971	-1.39287	Actin cross-linking protein.
AT1G69910	--	3.38905e-06	-6.11037	Protein kinase superfamily protein.
AT1G70090	LGT8	4.08807e-11	1.57273	Encodes a protein with putative galacturonosyltransferase activity.
AT1G70100	--	0.00122821	-1.93268	neurofilament heavy protein.
AT1G70160	--	1.03421e-05	-1.54689	zinc finger MYND domain protein.
AT1G70170	MMP	0.0448216	-2.75353	Matrix metalloprotease. Expression induced by fungal and bacterial pathogens. Mutants are late flowering with early senescence.
AT1G70180	--	3.16288e-07	1.47005	Sterile alpha motif (SAM) domain-containing protein.
AT1G70280	--	0.00876327	-2.20792	NHL domain-containing protein.
AT1G70290	TPS8	4.07004e-11	-2.09545	Encodes an enzyme putatively involved in trehalose biosynthesis. Though the protein has both trehalose-6-phosphate synthase (TPS)-like and trehalose-6-phosphate phosphatase (TPP)-like domains, neither activity has been detected in enzymatic assays nor has the protein been able to complement yeast TPS or TPP mutants.
AT1G70300	KUP6	2.66335e-20	3.24985	potassium transporter
AT1G70370	PG2	3.14761e-12	-1.89596	Polygalacturonase involved in cell wall modification.
AT1G70470	--	0.0257945	-1.93919	transmembrane protein.
AT1G70520	CRK2	0.000236559	-2.13262	Encodes a cysteine-rich receptor-like protein kinase located to the plasma membrane. Involved in regulating microbe-associated molecular pattern-triggered ROS production and stress induced callose deposition at the plasmodesmata in roots. Required for MAMP-triggered responses and resistance to Pseudomonas syringae pv. tomato 118 DC3000 .
AT1G70530	CRK3	0.0210887	-1.64519	Encodes a cysteine-rich receptor-like protein kinase.
AT1G70670	CLO4	0.000572754	-1.61546	The gene encodes a stress-responsive and OB-associated non-seed caleosin-like protein. It plays a negative regulator role in ABA signaling.
AT1G70690	HWI1	0.0118331	-3.04119	Encodes a plasmodesmal protein that may be involved in the intercellular movement of molecules through the plasmodesmata. The protein has two DUF26 domains and a single transmembrane domain.
AT1G70700	TIFY7	0.0303565	-1.00996	JAZ9 is a protein presumed to be involved in jasmonate signaling. JAZ9 transcript levels rise in response to a jasmonate stimulus. JAZ9 can interact with the COI1 F-box subunit of an SCF E3 ubiquitin ligase in a yeast-two-hybrid assay only in the presence of jasmonate-isoleucine (JA-ILE) or coronatine. The Jas domain appears to be important for JAZ9-COI1 interactions in the presence of coronatine…
AT1G70710	GH9B1	0.0029787	-1.23755	endo-1,4-beta-glucanase. Involved in cell elongation.
AT1G70740	--	5.1675e-05	-3.88491	Protein kinase superfamily protein.
AT1G70790	--	0.00572143	1.41575	C2-domain ABA-related (CAR) protein, involved in the recruitment of ABA receptors to the plasma membrane to facilitate ABA signaling. Its stability and dynamic localization is regulated by LOT1.
AT1G70895	CLE17	0.0224125	-1.94026	Member of a large family of putative ligands homologous to the Clavata3 gene. Consists of a single exon.
AT1G70940	PIN3	1.64997e-12	-2.45597	A regulator of auxin efflux and involved in differential growth. PIN3 is expressed in gravity-sensing tissues, with PIN3 protein accumulating predominantly at the lateral cell surface. PIN3 localizes to the plasma membrane and to vesicles. In roots, PIN3 is expressed without pronounced polarity in tiers two and three of the columella cells, at the basal side of vascular cells, and to the lateral …
AT1G70990	--	0.0187479	-1.74809	Short extensin family protein required during the first phase of dark-grown hypocotyl elongation, regulates the moment and extent of the growth acceleration by modulating cell wall extensibility.
AT1G71000	--	1.44273e-113	12.3769	Chaperone DnaJ-domain superfamily protein.
AT1G71030	MYBL2	1.12036e-09	-4.60303	Encodes a putative myb family transcription factor. In contrast to most other myb-like proteins its myb domain consists of a single repeat. A proline-rich region potentially involved in transactivation is found in the C-terminal part of the protein. Its transcript accumulates mainly in leaves.
AT1G71070	--	0.00644247	-1.10373	Core-2/I-branching beta-1,6-N-acetylglucosaminyltransferase family protein.
AT1G71170	--	1.01874e-07	1.64033	6-phosphogluconate dehydrogenase family protein.
AT1G71230	CSN5B	1.20889e-05	2.20103	Encodes a subunit of the COP9 complex, similar to JAB1, a specific mammalian coactivator of AP-1 transcription. Involved in protein deneddylation. Double mutants with CSN5A are constitutively photomorphogenic (de-etiolated) and have abnormal auxin responses.
AT1G71240	--	4.86674e-05	1.6331	chromosome-partitioning protein, putative (DUF639).
AT1G71695	--	5.69404e-06	-1.39572	Peroxidase superfamily protein.
AT1G71880	SUC1	1.86795e-17	-2.74337	Sucrose transporter gene induced in response to nematodes; member of Sucrose-proton symporter family. The mRNA is cell-to-cell mobile.
AT1G71950	--	1.31334e-06	1.03004	SPI-1 is a member of the I9 inhibitor family. It is an inhibitor of SBT4.13 subtilase.
AT1G71970	--	3.54273e-09	-2.86143	hypothetical protein.
AT1G72010	--	0.000287633	-1.69447	Modulates GA-dependent stamen filament elongation by direct activation of SAUR63 subfamily genes through conserved target sites in their promoters.
AT1G72100	--	0.00395757	4.81235	late embryogenesis abundant domain-containing protein / LEA domain-containing protein.
AT1G72130	--	0.00616629	-1.31704	Tonoplast localized pH dependent, low affinity nitrogen transporter.In shoots, expressed in leaf veins and mesophyll. In roots, GUS activity was detected in root vascular stele. More highly expressed in roots.
AT1G72175	--	8.34459e-06	1.32118	E3 ubiquitin-protein ligase RNF170-like protein (DUF 1232).
AT1G72180	--	2.75862e-05	-1.76017	Encodes a leucine-rich repeat receptor kinase that functions as a receptor for CEP1 peptide. Mediates nitrate uptake signaling.
AT1G72190	--	0.0422336	-1.05236	D-isomer specific 2-hydroxyacid dehydrogenase family protein.
AT1G72230	--	0.000247142	-1.78696	Cupredoxin superfamily protein.
AT1G72300	PSY1R	0.00231778	-1.99339	Encodes a leucine-rich repeat receptor kinase (LRR-RK) involved in the perception of PSY1. PSY1 is an 18-aa tyrosine-sulfated glycopeptide encoded by AT5G58650 that promotes cellular proliferation and expansion.
AT1G72416	--	1.42541e-21	4.78465	Chaperone DnaJ-domain superfamily protein.
AT1G72440	EDA25	0.00527246	-1.07535	Encodes SLOW WALKER2 (SWA2), a NOC1/Mak21 homologue. Essential for coordinated cell cycle progression during female gametophyte development.
AT1G72450	JAZ6	2.88298e-06	-2.34148	JAZ6 transcript levels rise in response to a jasmonate stimulus and a GFP:JAZ6 fusion protein localizes to the nucleus. Application of jasmonate methyl ester to Arabidopsis roots reduces the levels of a JAZ6:GUS fusion protein, presumably by stimulating ubiquitin-proteasome-mediated degradation.
AT1G72510	--	6.61483e-16	1.78963	DUF1677 family protein (DUF1677).
AT1G72520	LOX4	0.00172336	-3.2854	PLAT/LH2 domain-containing lipoxygenase family protein.
AT1G72560	PSD	0.042432	1.18025	Encodes a karyopherin, specifically the Arabidopsis ortholog of LOS1/XPOT, a protein that mediates nuclear export of tRNAs in yeast and mammals. PSD is capable of rescuing the tRNA export defect of los1 in S. cerevisiae. psd mutants display disrupted initiation of the shoot apical meristem and delay leaf initiation after germination; they also display delayed transition from vegetative to reprodu…
AT1G72600	--	0.000156943	-2.1093	hydroxyproline-rich glycoprotein family protein.
AT1G72610	GER1	5.71211e-15	-1.78871	germin-like protein (GLP1)
AT1G72660	--	1.3846e-117	9.89675	P-loop containing nucleoside triphosphate hydrolases superfamily protein.
AT1G72750	--	1.07146e-18	1.85313	translocase inner membrane subunit 23-2.
AT1G72760	--	7.07477e-08	4.24759	Protein kinase superfamily protein.
AT1G72770	HAB1	0.00038455	1.12294	mutant has ABA hypersensitive inhibition of seed germination; Protein Phosphatase 2C; regulates the activation of the Snf1-related kinase OST1 by abscisic acid. The mRNA is cell-to-cell mobile.
AT1G72790	--	0.00261421	-1.48885	hydroxyproline-rich glycoprotein family protein.
AT1G72800	--	3.24726e-12	2.33397	RNA-binding (RRM/RBD/RNP motifs) family protein.
AT1G72820	--	1.15229e-10	-2.16571	Mitochondrial substrate carrier family protein.
AT1G72920	--	1.20884e-07	-4.60417	Toll-Interleukin-Resistance (TIR) domain family protein.
AT1G72930	TIR	0.00252482	-2.33293	Toll/interleukin-1 receptor-like protein (TIR) protein. It is induced in response to bacterial pathogens and overexpression results in cell death in leaves.
AT1G72940	--	6.32229e-05	-2.30594	Nucleotide-binding, leucine-rich repeat (NLR) gene regulated by nonsense-mediated mRNA decay (NMD) genes UPF1 and UPF3.
AT1G72970	HTH	3.65667e-10	-2.41708	Originally identified as a mutation that causes floral organs to fuse together. About 10-20% of mutants also have defects in ovules. Mutants have reduced fertility most likely as because of fusions that pistil emergence. The protein has similarity to the mandelonitrile lyase family of FAD containing oxidoreductases and is predicted to be secreted (SignalP).It is expressed in all tissue layers of …
AT1G73040	--	0.000746699	3.26356	Mannose-binding lectin superfamily protein.
AT1G73100	SUVH3	0.00597634	-2.14724	Encodes a SU(VAR)3-9 homolog, a SET domain protein. Known SET domain proteins are involved in epigenetic control of gene expression and act as histone methyltransferases. There are 10 SUVH genes in Arabidopsis and members of this subfamily of the SET proteins have an additional conserved SRA domain.
AT1G73250	GER1	4.24796e-11	1.86419	encodes a bifunctional 3, 5-epimerase-4-reductase in L-fucose synthesis and converts GDP-D-mannose to GDP-L-fucose in vitro along with MUR1 (GDP-D-mannose 4,6-dehydratase). It is expressed in all tissues examined, but most abundantly in roots and flowers.
AT1G73370	SUS6	0.0282917	-2.52085	Encodes a protein with sucrose synthase activity (SUS6).
AT1G73380	--	3.79396e-08	2.05659	hypothetical protein.
AT1G73390	--	0.00308194	1.02847	Endosomal targeting BRO1-like domain-containing protein.
AT1G73450	--	0.0451965	-1.78551	Protein kinase superfamily protein.
AT1G73480	--	1.89622e-32	3.9788	alpha/beta-Hydrolases superfamily protein.
AT1G73500	MKK9	3.29701e-07	-2.30669	member of MAP Kinase Kinase family. Autophosphorylates and also phosphorylates MPK3 and MPK6. Independently involved in ethylene and calmalexin biosynthesis. Induces transcription of ACS2, ACS6, ERF1, ERF2, ERF5, ERF6, CYP79B2, CYP79B3, CYP71A13 and PAD3.
AT1G73540	NUDT21	5.4814e-07	-2.94484	nudix hydrolase homolog 21.
AT1G73600	--	0.0112497	-1.14943	Encodes a S-adenosyl-L-methionine-dependent phosphoethanolamine N-methyltransferase whose expression is responsive to both phosphate (Pi) and phosphite (Phi) in roots. It catalyzes the three sequential P-base methylation of phosphoethanolamine to phosphocholine. Homologous biochemical function to NMT1 (At3g18000). Double mutants of NMT1 and NMT3 are defective in leaf, root, flower, seed, and poll…
AT1G73690	CDKD1%3B1	0.00486898	1.9517	cyclin dependent kinase activator CDKD;1. Nuclear localization. Involved in cell cycle regulation and cell differentiation.
AT1G73740	--	1.39632e-25	3.3824	UDP-Glycosyltransferase superfamily protein.
AT1G73750	--	3.54992e-06	1.69833	alpha/beta hydrolase family protein.
AT1G73830	BEE3	1.12321e-07	-3.0606	Encodes the brassinosteroid signaling component BEE3 (BR-ENHANCED EXPRESSION 3). Positively modulates the shade avoidance syndrome in Arabidopsis seedlings.
AT1G73870	BBX16	0.000189562	1.01082	B-box type zinc finger protein with CCT domain-containing protein.
AT1G73880	UGT89B1	0.0272462	1.11766	UDP-glucosyl transferase 89B1.
AT1G73980	--	1.63766e-14	2.77859	TTM1 is a triphosphate tunnel metalloenzyme that displays pyrophosphatase activity. It contains both a uridine kinase (UK) domain,CYTH domain, a coiled-coil domain and a transmembrane domain at the C-terminal Mutants show a delay in leaf senescence. Can functionally complement TTM1 and vise versa. (PMID:28733390)
AT1G74100	SOT16	7.47559e-05	-1.20472	encodes a desulfoglucosinolate sulfotransferase, involved in the final step of glucosinolate core structure biosynthesis. Has a broad-substrate specificity with different desulfoglucosinolates, the best substrate is indole-3-methyl-dsGS, followed by benzyl-dsGS. Expression was induced by wounding, jasmonate and ethylene stimulates.
AT1G74160	TRM4	0.0112395	-1.47214	Member of a small gene family in Arabidopsis. Quadruple mutants in this family display defects in cell elongation.
AT1G74230	--	2.47226e-07	1.01586	encodes a glycine-rich RNA binding protein. The mRNA is cell-to-cell mobile.
AT1G74240	--	1.45804e-10	2.74788	Mitochondrial substrate carrier family protein.
AT1G74250	--	0.0105772	-1.3304	DNAJ heat shock N-terminal domain-containing protein.
AT1G74280	--	0.0257023	-1.26684	alpha/beta-Hydrolases superfamily protein.
AT1G74310	HSP101	4.07247e-95	8.88574	Encodes ClpB1, which belongs to the Casein lytic proteinase/heat shock protein 100 (Clp/Hsp100) family. Involved in refolding of proteins which form aggregates under heat stress. Also known as AtHsp101. AtHsp101 is a cytosolic heat shock protein required for acclimation to high temperature.
AT1G74320	--	6.9541e-39	3.77367	encodes a choline kinase, whose expression is induced by high salt and mannitol.
AT1G74740	CPK30	0.0408491	-1.55575	member of Calcium Dependent Protein Kinase
AT1G74750	--	0.0153187	-2.49149	Pentatricopeptide repeat (PPR) superfamily protein.
AT1G74770	--	0.00835029	-2.17201	zinc ion binding protein.
AT1G74800	--	0.011833	-2.38532	Encodes a Golgi-localized hydroxyproline galactosyltransferase GALT5. Functions together with GALT2 as redundant GALTs that control AGP (arabinogalactan-proteins) O-glycosylation, which is essential for normal growth and development. Mutants display multiple phenotypes including reduced root hair growth.
AT1G74840	--	3.99804e-10	-1.87808	Homeodomain-like superfamily protein.
AT1G74850	PTAC2	0.0102842	-1.04281	Present in transcriptionally active plastid chromosomes. Involved in plastid gene expression. PEP complex component.
AT1G74930	ORA47	1.5682e-06	-6.47634	encodes a member of the DREB subfamily A-5 of ERF/AP2 transcription factor family. The protein contains one AP2 domain. There are 15 members in this subfamily including RAP2.1, RAP2.9 and RAP2.10. The mRNA is cell-to-cell mobile.
AT1G74940	--	1.73055e-07	-2.95707	cyclin-dependent kinase, putative (DUF581).
AT1G75020	LPAT4	3.97569e-05	-2.14628	lysophosphatidyl acyltransferase 4.
AT1G75040	PR5	0.00871954	-1.94492	Thaumatin-like protein involved in response to pathogens. mRNA level of the PR-5 gene (At1g75040)is significantly changed after cutting the inflorescence stem indicating the existence of a network of signal transducing pathways as other stress-regulated genes (At5g01410, At3g17800, At1g29930)do not response to the treatment. The mRNA is cell-to-cell mobile.
AT1G75120	RRA1	9.07684e-06	-3.10002	Encodes an arabinosyltransferase that modifies extensin proteins in root hair cells.
AT1G75125	--	0.00036528	-5.08595	plastid transcriptionally active protein.
AT1G75140	--	0.00255584	-2.48601	membrane protein.
AT1G75150	--	0.010789	-2.38359	DNA ligase-like protein.
AT1G75180	--	2.17319e-09	1.43369	Erythronate-4-phosphate dehydrogenase family protein.
AT1G75200	--	0.00370711	-1.07911	flavodoxin family protein / radical SAM domain-containing protein.
AT1G75240	HB33	1.38439e-05	-1.64072	Encodes a zinc finger-homeodomain transcription factor ZHD5. Nuclear import and DNA binding of the ZHD5 transcription factor is modulated by a competitive peptide inhibitor MIF1 (AT1G74660).
AT1G75270	DHAR2	3.63323e-09	1.49067	dehydroascorbate reductase 2.
AT1G75390	bZIP44	0.00773448	1.3097	basic leucine-zipper 44.
AT1G75410	BLH3	0.00716068	-1.33905	BEL1-like homeodomain 3 (BLH3)
AT1G75450	CKX5	0.0399741	-2.12883	This gene used to be called AtCKX6. It encodes a protein whose sequence is similar to cytokinin oxidase/dehydrogenase, which catalyzes the degradation of cytokinins.
AT1G75490	--	0.000329528	-3.88521	encodes a member of the DREB subfamily A-2 of ERF/AP2 transcription factor family. The protein contains one AP2 domain. There are eight members in this subfamily including DREB2A AND DREB2B that are involved in response to drought.
AT1G75500	WAT1	5.85139e-11	-1.59907	An Arabidopsis thaliana homolog of Medicago truncatula NODULIN21 (MtN21). The gene encodes a plant-specific, predicted integral membrane protein and is a member of the Plant-Drug/Metabolite Exporter (P-DME) family (Transporter Classification number: TC 2.A.7.3) and the nodulin MtN21-like transporter family.
AT1G75580	--	0.000679708	-2.53373	SAUR-like auxin-responsive protein family.
AT1G75590	--	0.0137163	-3.13603	SAUR-like auxin-responsive protein family.
AT1G75750	GASA1	4.67218e-26	2.46436	GA-responsive GAST1 protein homolog regulated by BR and GA antagonistically. Possibly involved in cell elongation based on expression data The mRNA is cell-to-cell mobile.
AT1G75810	--	2.35668e-08	1.64569	transmembrane protein.
AT1G75820	CLV1	4.77853e-05	-1.81144	Putative receptor kinase with an extracellular leucine-rich domain. Controls shoot and floral meristem size, and contributes to establish and maintain floral meristem identity. Negatively regulated by KAPP (kinase-associated protein phosphatase). CLV3 peptide binds directly CLV1 ectodomain.
AT1G75830	LCR67	0.0104289	-2.45921	Predicted to encode a PR (pathogenesis-related) protein. Belongs to the plant defensin (PDF) family with the following members: At1g75830/PDF1.1, At5g44420/PDF1.2a, At2g26020/PDF1.2b, At5g44430/PDF1.2c, At2g26010/PDF1.3, At1g19610/PDF1.4, At1g55010/PDF1.5, At2g02120/PDF2.1, At2g02100/PDF2.2, At2g02130/PDF2.3, At1g61070/PDF2.4, At5g63660/PDF2.5, At2g02140/PDF2.6, At5g38330/PDF3.1 and At4g30070/PDF…
AT1G75860	--	1.45191e-27	3.38842	DNA ligase.
AT1G75880	--	0.0344222	-1.1452	Guard-cell-enriched GDSL Lipase family member.
AT1G75900	--	0.00733036	-1.49201	GDSL-motif esterase/acyltransferase/lipase. Enzyme group with broad substrate specificity that may catalyze acyltransfer or hydrolase reactions with lipid and non-lipid substrates.
AT1G76080	CDSP32	4.27168e-15	1.62581	Encodes a thioredoxin like protein. Localizes to the chloroplast and is redistributed to the chloroplast envelope under heat stress. It is involved in non host resistance and thermotolerance.
AT1G76110	--	0.00478238	-1.05654	HMG (high mobility group) box protein with ARID/BRIGHT DNA-binding domain-containing protein.
AT1G76160	sks5	1.03876e-06	-1.40148	SKU5 similar 5.
AT1G76190	--	4.37479e-05	2.68691	SAUR-like auxin-responsive protein family.
AT1G76240	--	0.0368068	-1.27541	DUF241 domain protein (DUF241).
AT1G76270	--	0.00789858	-4.6561	O-fucosyltransferase family protein.
AT1G76280	--	0.0301265	1.11909	Tetratricopeptide repeat (TPR)-like superfamily protein.
AT1G76410	ATL8	6.1666e-08	-4.02216	RING/U-box superfamily protein.
AT1G76500	SOB3	0.000554774	-2.53947	Encodes an AT hook domain containing protein. Identified in a screen of activation tagged lines that suppress the long-hypocotyl phenotype of a weak phyB allele. Affects cell elongation in the hypocotyl and leaves.Acts redundantly with ESC to modulate hypocotyl growth inhibition in response to light
AT1G76560	--	0.0056446	-1.34587	CP12 domain-containing protein 3.
AT1G76580	--	0.00874956	-2.38437	Squamosa promoter-binding protein-like (SBP domain) transcription factor family protein.
AT1G76600	--	5.66931e-05	-1.86338	PADRE protein up-regulated after infection by S. sclerotiorun.
AT1G76650	CML38	0.0101209	-2.72396	calmodulin-like 38.
AT1G76660	--	0.000693747	-1.80488	hydroxyproline-rich glycoprotein family protein.
AT1G76700	--	0.00540849	-1.13031	DNAJ heat shock N-terminal domain-containing protein.
AT1G76880	--	3.33473e-71	4.1989	DF1 is a putative transcription factor required for the synthesis of seed mucilage polysaccharides. The df1 seeds produce almost 50% less mucilage than wild-type, but show less severe defects than the myb5 and ttg2 mutants.
AT1G76890	GT2	1.41689e-08	-2.91092	encodes a plant trihelix DNA-binding protein
AT1G76980	--	0.0051985	1.45876	patatin-like phospholipase domain protein.
AT1G77000	SKP2B	8.29083e-26	3.95456	AtSKP2;2 is a homolog of human SKP2, the human F-box protein that recruits E2F1. Contains an F-box motif at the N-terminal region and a C-terminal Leu-rich repeat domain. Forms part of an E3-ubiquitin-ligase SCF (Skp1, cullin, F-box) complex and recruits phosphorylated AtE2Fc, a transcriptional factor that might play a role in cell division and during the transition from skotomorphogenesis to pho…
AT1G77030	--	0.0364021	-1.23079	Required for functional maturation of male and female gametophytes.
AT1G77210	STP14	3.17435e-05	-6.10392	AtSTP14 belongs to the family of sugar transport proteins (AtSTPs)in volved in monosaccharide transport. Heterologous expression in yeast revealed that AtSTP14 is the transporter specifc for galactose and does not transport other monosaccharides such as glucose or fructose.
AT1G77230	--	0.0264059	-1.2768	Tetratricopeptide repeat (TPR)-like superfamily protein.
AT1G77260	--	0.0090626	-1.24207	S-adenosyl-L-methionine-dependent methyltransferases superfamily protein.
AT1G77290	--	6.89668e-17	3.06227	Glutathione S-transferase family protein.
AT1G77380	AAP3	0.0369279	-1.78321	Amino acid permease which transports basic amino acids.
AT1G77400	--	0.00641649	-3.2152	extensin-like protein.
AT1G77410	BGAL16	0.0225841	1.70452	beta-galactosidase 16.
AT1G77440	PBC2	2.5705e-08	1.22632	Encodes beta subunit of 20s proteosome complex which is involved in protein degradation.
AT1G77450	NAC032	0.00116481	1.0914	NAC domain transcriptional regulator that is induced by ROS in roots where it regulates the expression of downstream genes such as MYB30.
AT1G77460	--	6.15228e-12	3.14452	Encodes a plasma membrane, microtubule associated protein with sequence similarity to CSI1 that is involved in cellulose biosynthesis and cell elongation. A mutation in CSI3 alone do not appear to affect growth but enhances the cell elongation phenotype of CSI1 mutants. CSI3 co localizes with CSI1 and CESA3 and CESA6.
AT1G77590	LACS9	2.77526e-09	1.50059	Encodes major plastidic long chain acyl-CoA synthetase with a slight substrate preference of oleic acid over any of the other fatty acids.
AT1G77620	--	0.00184602	-3.42452	P-loop containing nucleoside triphosphate hydrolases superfamily protein.
AT1G77630	LYM3	7.1925e-06	-2.56341	Encodes a lysin-motif protein mediating bacterial peptidoglycan sensing and immunity to bacterial infection. Induction of chitin-responsive genes by chitin treatment is not blocked in the mutant. It contains a C-terminal GPI anchor signal and is an ortholog of OsLYP4 and OsLYP6.
AT1G77640	--	1.09378e-06	-2.60503	encodes a member of the DREB subfamily A-5 of ERF/AP2 transcription factor family. The protein contains one AP2 domain. There are 15 members in this subfamily including RAP2.1, RAP2.9 and RAP2.10.
AT1G77690	LAX3	0.00297215	-1.17494	Encodes an auxin influx carrier LAX3 (Like Aux1) that promotes lateral root emergence. Auxin-induced expression of LAX3 in turn induces a selection of cell-wall-remodelling enzymes, which are likely to promote cell separation in advance of developing lateral root primordia.
AT1G77740	PIP5K2	0.0131718	-1.03696	Encodes PIP5K2, a phosphatidylinositol-4-phosphate 5-kinase (PtdIns(4)P 5-kinase 2; or PIP5K2 that is involved in regulating lateral root formation and root gravity response. The mRNA is cell-to-cell mobile.
AT1G77850	ARF17	1.17778e-06	-4.19131	Encodes a transcriptional regulator that directly binds to the promoter of MYB108 and plays a crucial role in anther dehiscence, pollen wall pattern formation, tapetum development, and auxin signal transduction in anthers. It is post-transcriptionally regulated by miR160 and regulates early auxin response genes.
AT1G77885	--	2.18822e-05	-1.65052	hypothetical protein.
AT1G77920	TGA7	0.0423127	-1.58272	bZIP transcription factor family protein.
AT1G77950	AGL67	6.8838e-05	3.81501	Cooperates with the histone mark reader EBS to modulate seed germination under high temperature.
AT1G78000	SULTR1%3B2	0.000740594	-1.50535	Encodes a sulfate transporter that can restore sulfate uptake capacity of a yeast mutant lacking sulfate transporter genes.
AT1G78060	--	3.13831e-05	-1.44042	Glycosyl hydrolase family protein.
AT1G78070	--	7.33777e-31	3.5324	Transducin/WD40 repeat-like superfamily protein.
AT1G78120	TPR12	0.000106824	-2.10826	Encodes one of the 36 carboxylate clamp (CC)-tetratricopeptide repeat (TPR) proteins (Prasad 2010, Pubmed ID: 20856808) with potential to interact with Hsp90/Hsp70 as co-chaperones.
AT1G78150	--	5.651e-16	1.70391	N-lysine methyltransferase.
AT1G78180	--	4.14491e-09	-1.87785	Mitochondrial substrate carrier family protein.
AT1G78240	TSD2	0.000120227	-1.39736	Encodes TSD2 (TUMOROUS SHOOT DEVELOPMENT2), a putative methyltransferase with an essential role in cell adhesion, anthocyanin accumulation, and coordinated plant development.
AT1G78310	--	2.48076e-05	1.47563	VQ motif-containing protein.
AT1G78380	GSTU19	6.54084e-47	2.97764	Encodes a glutathione transferase that is a member of Tau GST gene family. Expression is induced by drought stress, oxidative stress, and high doses of auxin and cytokinin. naming convention according to Wagner et al. (2002) The expression of this gene is upregulated by herbicide safeners such as benoxacor and fenclorim.
AT1G78430	RIP4	0.0289344	-1.62782	Encodes RIP2 (ROP interactive partner 2), a putative Rho protein effector, interacting specifically with the active form of ROPs (Rho proteins of plants).
AT1G78450	--	0.00307635	-3.42291	SOUL heme-binding family protein.
AT1G78460	--	6.98833e-05	-1.30124	SOUL heme-binding family protein.
AT1G78570	RHM1	9.38613e-08	-1.58785	Encodes a UDP-L-Rhamnose synthase involved in the biosynthesis of rhamnose, a major monosaccharide component of pectin. Catalyzes the conversion of UDP-D-Glc to UDP-L-Rha. The dehydrogenase domain of RHM1 was shown to catalyze the conversion of UDP-D-Glc to the reaction intermediate UDP-4-keto-6-deoxy-D-Glc using recombinant protein assay but the activity of the full-length protein was not determ…
AT1G78600	LZF1	4.14864e-30	3.355	light-regulated zinc finger protein 1.
AT1G78610	MSL6	1.51369e-05	2.05259	mechanosensitive channel of small conductance-like 6.
AT1G78650	POLD3	0.0199795	-1.38724	Similar to DNA polymerase delta (POLD3), which in other organism was shown to be involved in the elongation of DNA replication.
AT1G78820	--	4.56496e-12	-2.2136	D-mannose binding lectin protein with Apple-like carbohydrate-binding domain-containing protein.
AT1G78830	--	5.87628e-15	-1.77321	In combination with MYB4, MAN3, and Mannose part of signaling cascade which regulates cadmium tolerance. Mannose is able to bind to the GNA-related domain of MNB1; mannose binding to the GNA-related domain of MNB1 is required for MAN3-mediated Cd tolerance.
AT1G78850	--	1.20494e-12	-1.51674	curculin-like (mannose-binding) lectin family protein, low similarity to ser/thr protein kinase from Zea mays (GI:2598067); contains Pfam lectin (probable mannose binding) domain PF01453 but not the protein kinase domain of the Z. mays protein. Belongs to GNA domain lectin family. Enhances PAP26 function to facilitate Pi-scavenging by Pi-starved plants.
AT1G78860	--	0.00021832	-5.69761	curculin-like (mannose-binding) lectin family protein, low similarity to Ser/Thr protein kinase (Zea mays) GI:2598067; contains Pfam profile PF01453: Lectin (probable mannose binding) but not the protein kinase domain of the Z. mays protein
AT1G78890	--	0.000223181	-1.43439	hypothetical protein.
AT1G78995	--	9.28158e-08	-2.05929	hypothetical protein.
AT1G79060	--	0.0284204	-1.38656	TPRXL.
AT1G79080	--	0.00462219	-1.82982	Pentatricopeptide repeat (PPR) superfamily protein.
AT1G79090	--	0.0107548	-1.19167	Encodes a component of the mRNA decapping machinery that is found in complexes with and is phosphorylated by MPK4. The protein can be found in P-bodies after treatment with PAMPs. Pat1 mutants exhibit dwarfism and de-repressed immunity dependent on the immune receptor SUMM2. The pat1 constitutive defense phenotype is suppressed by summ2 such that pat1 summ2 mutants display a wild-type phenotype i…
AT1G79110	BRG2	0.0325921	-1.26434	Encodes one of the BRGs (BOI-related gene) involved in resistance to Botrytis cinerea.
AT1G79150	--	0.00639765	-1.09261	binding protein.
AT1G79160	--	1.31276e-06	1.44599	filamentous hemagglutinin transporter.
AT1G79410	2021-10-05	0.0171423	-1.43123	organic cation/carnitine transporter5.
AT1G79550	PGK	2.20781e-34	2.3215	Encodes cytosolic phosphoglycerate kinase (PGK3). Expression studies in PGK mutants showed that PGK1 and PGK3 were down-regulated in pgk3.2 and pgk1.1, respectively. These results indicate that the down-regulation of photosynthetic activity could be a plant strategy when glycolysis is impaired to achieve metabolic adjustment and optimize growth.
AT1G79610	NHX6	0.0222918	-1.47095	Encodes an endosomal Na(+)/H(+) antiporter: AT1G54370 (NHX5), AT1G79610 (NHX6). Double knockout nhx5 nhx6 showed reduced growth, with smaller and fewer cells and increased sensitivity to salinity.
AT1G79640	--	6.16525e-06	2.37501	Protein kinase superfamily protein.
AT1G79670	RFO1	0.00569767	-1.38297	Encodes a receptor-like kinase that does not contain an extracellular leucine-rich repeat domain. A novel type of dominant disease-resistance protein that confers resistance to a broad spectrum of Fusarium races.
AT1G79700	WRI4	0.00986944	-1.22978	WRI4 encodes an AP2/ERF-type transcriptional activator that specifically controls cuticular wax biosynthesis in Arabidopsis stems. It also functions to activate transcription of genes involved fatty acid biosynthesis during seed and flower development as well as stem wax biosynthesis. Targets identified by ChIP-seq include: LACS1, KCR1, PAS2, ECR, and WSD1.
AT1G79920	--	1.07865e-68	3.81193	Heat shock protein 70 (Hsp 70) family protein.
AT1G80080	TMM	0.000445949	-2.38965	Encodes a transmembrane leucine-repeat containing receptor-like protein that is expressed in proliferative postprotodermal cells. Recessive mutation leads to disruption of asymmetric cell division during stomata development. Its transcript levels change after inducing MUTE expression in a mute background.
AT1G80400	--	0.0035351	-1.57031	RING/U-box superfamily protein.
AT1G80420	ATXRCC1	0.00495874	-1.45819	Encodes a component of plant break excision repair and functions at several stages during active DNA demethylation in Arabidopsis.
AT1G80440	--	6.12685e-27	-2.85936	Encodes a member of a family of F-box proteins, called the KISS ME DEADLY (KMD) family, that targets type-B ARR proteins for degradation and is involved in the negative regulation of the cytokinin response. Also named as KFB20, a member of a group of Kelch repeat F-box proteins that negatively regulate phenylpropanoid biosynthesis by targeting the phenypropanoid biosynthesis enzyme phenylalanine …
AT1G80480	PTAC17	3.34012e-14	1.90349	plastid transcriptionally active 17.
AT1G80510	--	0.000357694	-1.9511	Encodes a close relative of the amino acid transporter ANT1 (AT3G11900).
AT1G80530	--	0.000115271	-1.53917	Major facilitator superfamily protein.
AT1G80640	--	6.11894e-05	-1.38995	Protein kinase superfamily protein.
AT1G80760	NIP6%3B1	0.00564886	-1.4635	Encodes a protein with boron transporter activity. It helps to preferentially direct boron to young developing tissues in the shoot, such as immature leaves, under low boron conditions. This boron channel appears to be impermeable to water, unlike the closely related NIP5;1 boron transporter. This protein also allows the transport of glycerol, urea, and formimide but not larger uncharged solutes …
AT1G80780	--	2.44699e-11	1.34473	Deadenylase.
AT1G80840	WRKY40	4.92404e-05	-3.19908	Pathogen-induced transcription factor. Binds W-box sequences in vitro. Forms protein complexes with itself and with WRKY40 and WRKY60. Coexpression with WRKY18 or WRKY60 made plants more susceptible to both P. syringae and B. cinerea. WRKY18, WRKY40, and WRKY60 have partially redundant roles in response to the hemibiotrophic bacterial pathogen Pseudomonas syringae and the necrotrophic fungal path…
AT1G80900	MGT1	0.043165	-2.38244	Transmembrane magnesium transporter. One of nine family members.
AT2G01023	--	1.5493e-05	5.69502	hypothetical protein.
AT2G01090	--	0.039322	1.12276	Ubiquinol-cytochrome C reductase hinge protein.
AT2G01150	RHA2B	6.6431e-11	1.81442	Encodes a RING-H2 finger protein that is expressed in vascular tissue, root tips, embryos and pistils.
AT2G01280	MEE65	0.00208669	4.97619	Involved in regulation of thermo tolerance.
AT2G01300	--	6.30419e-06	-3.47819	mediator of RNA polymerase II transcription subunit.
AT2G01390	EMB3111	6.0353e-74	6.63581	Tetratricopeptide repeat (TPR)-like superfamily protein.
AT2G01420	PIN4	0.000333242	-1.30322	Encodes a putative auxin efflux carrier that is localized in developing and mature root meristems. It is involved in the maintenance of embryonic auxin gradients. A role for AtPIN4 in generating a sink for auxin below the quiescent center of the root meristem that is essential for auxin distribution and patterning is proposed. In the root, PIN4 is detected around the quiescent center and cells su…
AT2G01440	--	0.0173049	-1.10038	Encodes an ortholog of the bacterial RecG translocase, an organellar protein with multiple roles in mtDNA maintenance. The protein is targeted to mitochondria and plastids and is required for recombination-dependent repair and for suppression of ectopic recombination in mitochondria, most likely because of its role in recovery of stalled replication forks.
AT2G01450	MPK17	0.00041347	-1.03907	MPK17 Map kinase family member. Mutants have increased numbers of peroxisomes a phenotype that can be suppressed by mutations in PMD1. This and other treatments, suggests a function in control of peroxisome proliferation in salt stress.
AT2G01610	--	0.00490613	-3.20602	Plant invertase/pectin methylesterase inhibitor superfamily protein.
AT2G01630	--	0.00835613	-1.23431	O-Glycosyl hydrolases family 17 protein.
AT2G01820	--	2.96869e-05	-1.21482	Transmembrane kinase (TMK), member of the plant receptor-like kinase (RLK) family. TMKs are characterized by an extracellular leucine-rich-repeat (LRR) domain, a single transmembrane region and a cytoplasmic kinase domain. TMKs have been shown to act as critical modulators of cell expansion and cell proliferation.
AT2G01850	--	4.93004e-10	-1.67697	EXGT-A3 has homology to xyloglucan endotransglucosylases/hydrolases (XTHs). Mutants in this gene show a lesion mimic phenotype associated with leaf maturation and a reduction in the number of tertiary veins. Individual tracheary elements in the mutants are shorter, but phloem transport activity is not severely affected. EXGT-A3 plays a role in xyloglucan degradation in the differentiating trachea…
AT2G01860	EMB975	0.0201287	-2.43294	Tetratricopeptide repeat (TPR)-like superfamily protein.
AT2G01930	BPC1	0.00413651	-1.69783	BASIC PENTACYSTEINE1 (BPC1) is a regulator of the homeotic Arabidopsis thaliana gene SEEDSTICK (STK), which controls ovule identity. BPC1 induces conformational changes by cooperative binding to purine-rich elements present in the STK regulatory sequence. STK is upregulated in bpc1 mutant.Along with BPC2, BPC1 binds to the promoter of and represses GALS1 thereby reducing beta 1,4- galactan accumu…
AT2G01940	SGR5	0.0131268	-3.04334	Encodes a transcription factor that, together with IDD14 and IDD16, regulates auxin biosynthesis and transport and thus aerial organ morphogenesis and gravitropic responses. May be involved in an early event in shoot gravitropism such as gravity perception and/or a signaling process subsequent to amyloplast sedimentation as a putative transcription factor in gravity-perceptive cells.
AT2G01950	BRL2	0.0429083	-1.38608	Encodes a leucine rich repeat receptor kinase and associated with provascular/procambial cells. Similar to BRI, brassinosteroid receptor protein.
AT2G01970	--	0.00058202	-1.12595	Endomembrane protein 70 protein family.
AT2G01990	--	0.0140528	-1.6257	XRI1-like protein.
AT2G02060	--	0.00703004	-2.14536	Homeodomain-like superfamily protein.
AT2G02070	IDD5	0.00816019	-1.26457	RAVEN is part of the network regulated by BLJUEJAY, JACKDAW, SACRECROW and SHORT-ROOT to regulate root tissue patterning through cell lineage specification and asymmetric cell division. RAVEN is directly activated by SHORT-ROOT and directly repressed by JACKDAW.
AT2G02080	IDD4	4.41999e-06	-1.69894	C2H2 BIRD transcription factor family.
AT2G02090	ETL1	0.0114386	-1.10736	SNF2 domain-containing protein / helicase domain-containing protein.
AT2G02220	PSKR1	4.93348e-10	2.06427	Encodes a protein interacting with phytosulfokine, a five amino acid sulfated peptide (YIYTQ). Contains dual guanylate cyclase and kinase catalytic activities that operate in vivo.
AT2G02230	--	3.43734e-06	1.66522	phloem protein 2-B1.
AT2G02370	--	0.0283325	-1.58502	SNARE associated Golgi protein family.
AT2G02710	PLPB	0.0207961	-1.16604	Encodes a putative blue light receptor protein.
AT2G02760	UBC2	1.1458e-15	1.82219	ubiquitin conjugating enzyme UBC2. Homolog of the yeast RAD6 gene.
AT2G02810	UTR1	1.66255e-11	2.22598	Encodes a multitransmembrane hydrophobic protein that functions as transporter of UDP-galactose and UDP-glucose into the Golgi. Localized in the ER. Involved in the unfolded protein response, a mechanism that controls proper protein folding in the ER.
AT2G02850	ARPN	0.00125626	-3.35855	Encodes plantacyanin one of blue copper proteins. Involved in anther development and pollination. Expressed in the transmitting tract of the pistil.
AT2G02950	PKS1	0.00461383	-1.83231	Encodes a basic soluble protein which can independently bind to either PHYA or PHYB, regardless of whether the phytochromes are in the Pr or Pfr state. PKS1 can be phosphorylated by oat phyA in vitro in a light regulated manner. It is postulated to be a negative regulator of phyB signalling.
AT2G02955	MEE12	0.0470136	-1.62785	maternal effect embryo arrest 12.
AT2G02970	--	0.0374791	-1.09783	Encodes a putative apyrase involved in pollen exine pattern formation and anther dehiscence.
AT2G03020	--	6.64303e-18	4.43826	Heat shock protein HSP20/alpha crystallin family.
AT2G03050	EMB93	0.0287711	-1.06965	A locus involved in embryogenesis. Mutations in this locus result in embryo lethality.
AT2G03070	MED8	0.0134472	-1.47046	Encodes a subunit of the Mediator complex. Regulates plant defense and flowering.
AT2G03090	EXPA15	4.93021e-05	-1.74966	member of Alpha-Expansin Gene Family. Naming convention from the Expansin Working Group (Kende et al, 2004. Plant Mol Bio). Involved in the formation of nematode-induced syncytia in roots of Arabidopsis thaliana.
AT2G03220	FT1	0.000918636	-1.89914	member of Glycosyltransferase Family- 37
AT2G03240	--	0.000709309	-1.26592	EXS (ERD1/XPR1/SYG1) family protein.
AT2G03330	--	0.0192434	-1.99727	transmembrane protein.
AT2G03620	MGT3	0.00993653	-1.34975	Transmembrane magnesium transporter. One of nine family members.
AT2G03720	MRH6	1.31154e-05	-3.12882	Involved in root hair development
AT2G03750	--	3.10661e-05	-1.76981	P-loop containing nucleoside triphosphate hydrolases superfamily protein.
AT2G03800	GEK1	0.00749246	1.286	encodes a D-aminoacyl-tRNA deacylase. Involved in detoxification of D-aminoacyl-tRNA. Mutants also show ethanol-hypersensitive phenotype.
AT2G04030	CR88	2.84356e-11	1.49039	Encodes a chloroplast-targeted 90-kDa heat shock protein located in the stroma involved in red-light mediated deetiolation response and crucial for protein import into the chloroplast stroma. Mutants are resistant to chlorate, have elongated hypocotyls in light, and affect the expression of NR2, CAB, and RBCS but NOT NR1 and NiR.
AT2G04080	--	0.0362467	-2.30897	MATE efflux family protein.
AT2G04160	AIR3	0.000124234	-1.78134	isolated from differential screening of a cDNA library from auxin-treated root culture. encodes a protein similar to subtilisin-like serine protease which is believed to be active outside the plant cell.
AT2G04240	XERICO	1.60607e-05	-1.94424	Encodes a small protein with an N-terminal trans-membrane domain and a RING-H2 zinc finger motif located at the C-terminus. Gene expression is induced by salt and osmotic stress. Transcrips levels are induced by DELLA proteins and repressed by gibberellic acid. Involved in ABA metabolism.
AT2G04280	--	0.00356105	-1.10063	calcium ion-binding protein.
AT2G04340	--	0.00264784	1.04492	cytoplasmic dynein 2 light intermediate chain.
AT2G04520	--	4.47923e-09	2.00199	Nucleic acid-binding, OB-fold-like protein.
AT2G04530	CPZ	0.000133132	1.18429	Encodes a protein with RNAse Z activity suggesting a role in tRNA processing. Protein contains a signal sequence for import into the chloroplast.
AT2G04570	--	0.000348941	-1.36834	GDSL-motif esterase/acyltransferase/lipase. Enzyme group with broad substrate specificity that may catalyze acyltransfer or hydrolase reactions with lipid and non-lipid substrates. The mRNA is cell-to-cell mobile.
AT2G04650	--	0.0379201	-1.76366	KONJAC2 is imilar to sugar pyrophosphorylases but has an insertion of 2 AA in the pyrophosphorylase consensus motif that is highly conserved in GMPPs. KONJAC2 does not display GDP-mannose pyrophosphorylase activity. It can simulate GDP-mannose pyrophosphorylase activity of VTC1.
AT2G04690	--	0.0160522	-1.14048	Pyridoxamine 5-phosphate oxidase family protein.
AT2G04780	FLA7	0.0021426	-1.09758	fasciclin-like arabinogalactan-protein 7 (Fla7). Possibly involved in embryogenesis and seed development.
AT2G04795	--	0.00606887	1.09295	hypothetical protein.
AT2G04865	--	0.00684823	-1.25329	Encodes a nuclear localized aminotransferase-like protein containing a plant mobile domain. The mRNA is cell-to-cell mobile.
AT2G05320	--	0.00116558	-2.29734	beta-1,2-N-acetylglucosaminyltransferase II.
AT2G05590	--	0.00412851	1.00195	TLDc domain protein that confers increased tolerance to oxidative stress.
AT2G05790	--	4.81448e-06	-1.591	O-Glycosyl hydrolases family 17 protein.
AT2G05940	RIPK	0.00950814	-1.19839	Encodes a receptor-like cytoplasmic kinase that phosphorylates the host target RIN4, leading to the activation of a plant innate immune receptor RPM1.
AT2G07599	--	3.85717e-05	2.78488	hypothetical protein.
AT2G07621	--	2.34913e-05	5.79251	hypothetical protein.
AT2G07623	--	0.00276201	2.82366	hypothetical protein.
AT2G07625	--	5.06169e-08	4.56048	transmembrane protein.
AT2G07629	--	3.57289e-12	4.03075	hypothetical protein.
AT2G07633	--	1.77767e-05	5.697	NADH-plastoquinone oxidoreductase subunit.
AT2G07637	--	1.71047e-09	4.95485	hypothetical protein.
AT2G07638	--	0.000201486	3.02954	hypothetical protein.
AT2G07641	--	9.90034e-06	1.66529	hypothetical protein.
AT2G07652	--	4.90252e-55	7.2375	hypothetical protein.
AT2G07654	--	0.00450866	4.81263	hypothetical protein.
AT2G07655	--	0.000728597	1.40063	hypothetical protein.
AT2G07656	--	3.69983e-07	3.43356	hypothetical protein.
AT2G07659	--	0.000110095	3.31659	transmembrane protein.
AT2G07661	--	4.06708e-06	5.78632	hypothetical protein.
AT2G07662	--	2.02383e-10	2.74763	hypothetical protein.
AT2G07665	--	9.50571e-09	3.725	hypothetical protein.
AT2G07667	--	9.30901e-23	5.70628	hypothetical protein.
AT2G07669	--	5.17614e-06	4.34955	hypothetical protein.
AT2G07671	--	1.043e-25	3.58716	ATP synthase subunit C family protein.
AT2G07672	--	0.000125907	2.4193	hypothetical protein.
AT2G07673	--	7.56081e-07	6.17725	hypothetical protein.
AT2G07674	--	0.00234657	1.58784	transmembrane protein.
AT2G07675	--	3.62602e-10	3.90107	Ribosomal protein S12/S23 family protein.
AT2G07676	--	5.03682e-07	3.80632	hypothetical protein.
AT2G07678	--	2.03117e-10	5.26756	hypothetical protein.
AT2G07681	ABCI4	4.32893e-08	3.39668	Cytochrome C assembly protein.
AT2G07687	--	0.00367144	2.69144	Cytochrome c oxidase, subunit III.
AT2G07689	--	3.07098e-05	1.76095	NADH-Ubiquinone/plastoquinone (complex I) protein.
AT2G07691	--	6.19166e-05	5.59532	hypothetical protein.
AT2G07692	--	2.1146e-05	5.79008	hypothetical protein.
AT2G07695	--	0.0110828	1.10292	Cytochrome C oxidase subunit II-like, transmembrane domain-containing protein.
AT2G07696	--	4.0513e-05	2.17038	Ribosomal protein S7p/S5e family protein.
AT2G07701	--	6.24523e-12	4.92424	hypothetical protein.
AT2G07702	--	3.04435e-29	6.16414	hypothetical protein.
AT2G07705	--	4.58574e-06	6.0248	hypothetical protein.
AT2G07706	--	1.59464e-16	4.00724	hypothetical protein.
AT2G07707	--	2.54191e-06	1.86834	Plant mitochondrial ATPase, F0 complex, subunit 8 protein.
AT2G07708	--	0.000356565	1.04432	hypothetical protein.
AT2G07715	--	8.96486e-05	1.49883	Nucleic acid-binding, OB-fold-like protein.
AT2G07718	--	1.1216e-09	1.44412	Cytochrome b/b6 protein.
AT2G07719	--	1.90568e-21	3.88025	Putative membrane lipoprotein.
AT2G07722	--	8.11039e-37	9.25991	transmembrane protein.
AT2G07724	--	2.14572e-05	2.75877	hypothetical protein.
AT2G07725	--	1.2216e-05	1.52294	Ribosomal L5P family protein.
AT2G07727	--	1.88186e-07	1.56941	cytochrome b.
AT2G07728	--	0.00343938	2.69147	hypothetical protein.
AT2G07732	--	0.000299532	3.16504	Ribulose bisphosphate carboxylase large chain, catalytic domain-containing protein.
AT2G07734	--	0.000884102	1.67049	Alpha-L RNA-binding motif/Ribosomal protein S4 family protein.
AT2G07738	--	4.40386e-06	5.87417	hypothetical protein.
AT2G07739	--	0.000539887	5.12364	Ycf1 protein.
AT2G07749	--	1.01657e-12	7.16113	Mitovirus RNA-dependent RNA polymerase.
AT2G07751	--	0.033231	2.37363	NADH:ubiquinone/plastoquinone oxidoreductase, chain 3 protein.
AT2G07771	ABCI5	4.39796e-12	5.34089	Cytochrome C assembly protein.
AT2G07772	--	1.52715e-12	5.75372	hypothetical protein.
AT2G07773	--	4.14413e-28	4.2624	cytochrome B/B6 protein.
AT2G07774	--	9.78287e-05	5.49386	hypothetical protein.
AT2G07775	--	1.61986e-06	6.10333	hypothetical protein.
AT2G07776	--	0.00666568	1.86675	hypothetical protein.
AT2G07777	--	1.74554e-57	5.25971	ATP synthase 9 mitochondrial.
AT2G07779	--	0.000275298	2.80484	hypothetical protein.
AT2G07785	--	8.23227e-12	3.43544	NADH dehydrogenase family protein.
AT2G07787	--	0.00277821	1.88532	hypothetical protein.
AT2G07795	--	1.55588e-06	6.03096	transmembrane protein.
AT2G07798	--	2.10456e-29	3.84294	hypothetical protein.
AT2G07806	--	8.1147e-09	5.32586	hypothetical protein.
AT2G07815	--	9.52286e-05	2.51237	LOW protein: cytochrome C biogenesis ccmF-like protein.
AT2G07820	--	0.000275337	5.2578	hypothetical protein.
AT2G07825	--	0.000149662	2.05785	hypothetical protein.
AT2G07827	--	0.00105348	2.14216	hypothetical protein.
AT2G07835	--	8.2226e-14	4.09349	hypothetical protein.
AT2G10931	--	0.000603345	-3.78379	hypothetical protein.
AT2G12461	--	0.00104252	-3.68003	hypothetical protein.
AT2G12462	--	9.67603e-05	-2.81415	sterile alpha motif (SAM) domain protein.
AT2G13100	G3Pp5	0.000251834	-2.12836	Encodes a member of the phosphate starvation-induced glycerol-3-phosphate permease gene family: AT3G47420(G3Pp1), AT4G25220(G3Pp2), AT1G30560(G3Pp3), AT4G17550(G3Pp4) and AT2G13100(G3Pp5). The mRNA is cell-to-cell mobile.
AT2G13610	ABCG5	0.00197998	-3.28483	ABC-2 type transporter family protein.
AT2G13960	--	0.00627705	1.47482	Homeodomain-like superfamily protein.
AT2G14080	--	0.0242563	-2.52251	Disease resistance protein (TIR-NBS-LRR class) family.
AT2G14247	--	0.0135697	-2.51956	Expressed protein.
AT2G14460	--	6.47811e-05	-2.17426	hypothetical protein.
AT2G14750	APK	0.000576456	-1.3266	Encodes adenosine-5'-phosphosulfate kinase. Provides activated sulfate for sulfation of secondary metabolites, including the glucosinolates. Essential for pollen viability. The mRNA is cell-to-cell mobile.
AT2G14880	--	1.09155e-09	1.25074	SWIB/MDM2 domain superfamily protein.
AT2G15020	--	4.80829e-06	2.1356	hypothetical protein.
AT2G15090	KCS8	1.14443e-05	-2.00769	Encodes KCS8, a member of the 3-ketoacyl-CoA synthase family involved in the biosynthesis of VLCFA (very long chain fatty acids). The mRNA is cell-to-cell mobile.
AT2G15310	ARFB1A	0.0443607	1.10345	A member of ARF GTPase family. A thaliana has 21 members of this family, known to be essential for vesicle coating and uncoating and functions in GTP-binding. Gene encoding ADP-ribosylation factor and similar to ADP-ribosylation factor (GI:861205) (Chlamydomonas reinhardtii), other ARFs and ARF-like proteins.
AT2G15390	FUT4	0.00713487	-3.13135	Encodes an alpha-(1,2)-fucosyltransferase.
AT2G15440	--	0.0155901	-2.85782	polysaccharide biosynthesis protein (DUF579).
AT2G15790	SQN	1.70327e-11	3.34765	SQN encodes the Arabidopsis homolog of cyclophilin 40 (CyP40). It is specifically required for the vegetative but not the reproductive maturation of the shoot. Belongs to one of the 36 carboxylate clamp (CC)-tetratricopeptide repeat (TPR) proteins (Prasad 2010, Pubmed ID: 20856808) with potential to interact with Hsp90/Hsp70 as co-chaperones.
AT2G15890	MEE14	1.97783e-13	-2.11482	Encodes CBP1, a regulator of transcription initiation in central cell-mediated pollen tube guidance.
AT2G15980	--	0.0185328	-1.93966	Tetratricopeptide repeat (TPR)-like superfamily protein.
AT2G16090	ARI2	0.0461008	-1.78283	RING/U-box superfamily protein.
AT2G16250	--	0.015119	1.45205	Leucine-rich repeat protein kinase family protein.
AT2G16390	DRD1	0.0280853	-1.76261	Putative chromatin remodeling protein, member of a plant-specific subfamily of SWI2/SNF2-like proteins. Mutations nearly eliminate non-CpG methylation at a target promoter but do not affect rDNA or centromere methylation. Cooperates with PolIVb to facilitate RNA-directed de novo methylation and silencing of homologous DNA. Endogenous targets include intergenic regions near retrotransposon LTRs or…
AT2G16400	BLH7	0.00375542	-1.26822	BEL1-like homeodomain 7.
AT2G16430	PAP10	3.43591e-05	-1.32061	Encodes an acid phosphatase involved plant acclimation to Pi deprivation.
AT2G16500	ADC1	7.9098e-08	-1.71938	Encodes a arginine decarboxylase (ADC), a rate-limiting enzyme that catalyzes the first step of polyamine (PA) biosynthesis via ADC pathway in Arabidopsis thaliana. Arabidopsis genome has two ADC paralogs, ADC1 and ADC2. Double mutant analysis showed that ADC genes are essential for the production of PA, and are required for normal seed development. Promoter region of ADC1 contains 742-bp AT-rich…
AT2G16586	--	0.0215372	1.74581	transmembrane protein.
AT2G16595	--	0.015527	-1.7999	Translocon-associated protein (TRAP), alpha subunit.
AT2G16700	ADF5	0.000351641	-1.54865	Encodes actin depolymerizing factor 5 (ADF5).
AT2G16740	UBC29	0.0374141	-1.63836	ubiquitin-conjugating enzyme 29.
AT2G16750	--	0.00813424	-2.67593	kinase with adenine nucleotide alpha hydrolases-like domain-containing protein.
AT2G16850	PIP2%3B8	1.23401e-05	-1.42121	plasma membrane intrinsic protein 2.
AT2G16890	--	0.00396564	1.91811	UDP-Glycosyltransferase superfamily protein.
AT2G17110	--	0.00723767	-1.74156	DNA-directed RNA polymerase subunit beta, putative (DUF630 and DUF632).
AT2G17230	EXL5	0.00116506	-1.31102	EXORDIUM like 5.
AT2G17290	CPK6	0.00388384	-1.31371	Encodes calcium dependent protein kinase 6 (CPK6), a member of the Arabidopsis CDPK gene family. CDPKs contain an intrinsic Ca2+-activation domain with four EF hand Ca2+-binding sites. CDPKs protein kinases have been proposed to function in multiple plant signal transduction pathways downstream of [Ca2+]cyt elevations, thus transducing various physiological responses. CPK6 is expressed in both gu…
AT2G17300	--	0.0438339	-1.1363	hypothetical protein.
AT2G17450	RHA3A	7.06299e-11	-2.66209	Encodes a putative RING-H2 finger protein RHA3a.
AT2G17530	--	0.0227534	-1.28446	Protein kinase superfamily protein.
AT2G17540	--	0.00326449	-1.19924	hypothetical protein.
AT2G17550	TRM26	0.00435334	-3.29197	RB1-inducible coiled-coil protein.
AT2G17760	--	0.00605084	-1.4543	Eukaryotic aspartyl protease family protein.
AT2G17780	MCA2	0.023779	-2.00494	Encodes a mechanosensitive channel candidate MCA2. The three-dimensional structure of MCA2 was reconstructed and appears to comprise a small transmembrane region and large cytoplasmic region.
AT2G17880	--	1.21924e-18	-3.75008	Chaperone DnaJ-domain superfamily protein.
AT2G17900	SDG37	2.03157e-24	3.67817	Homology Subgroup S-ET - Protein containing an interrupted SET domain.
AT2G17975	--	0.00274216	1.72663	SRP1 is a C2C2 type zinc finger protein that binds RNA. It has a role in response to ABA.. It can bind the 3'UTR of ABI2 and appears to be involved in RNA turnover.
AT2G18010	--	0.000309139	-5.0871	SAUR-like auxin-responsive protein family.
AT2G18120	SRS4	0.0449562	-2.38977	A member of SHI gene family. Arabidopsis thaliana has ten members that encode proteins with a RING finger-like zinc finger motif. Despite being highly divergent in sequence, many of the SHI-related genes are partially redundant in function and synergistically promote gynoecium, stamen and leaf development in Arabidopsis.
AT2G18160	bZIP2	2.8445e-09	-1.81189	Encodes a b-ZIP transcription factor.
AT2G18300	HBI1	1.78312e-11	-3.14625	DNA-binding bHLH protein involved in positive regulation of cell elongation and proliferation and, negative control of plant immunity.One component of PRE-IBH1-HBI1 tripartite module.
AT2G18328	RL4	0.00386201	-1.11146	RAD-like 4.
AT2G18380	GATA20	0.00235067	-3.48919	Encodes a member of the GATA factor family of zinc finger transcription factors.
AT2G18465	--	0.00665737	-1.59074	Chaperone DnaJ-domain superfamily protein.
AT2G18510	emb2444	7.14314e-52	3.64031	Essential gene (embryo lethal) that is similar to component of splicosome. Regulates embryonic pattern formation through Pol II-Mediated transcription of WOX2 an PIN7 (DOI:10.1016/j.isci.2019.09.004). JANUS positively regulates PLT1 expression in the root meristem by recruiting RNA polymerase II (Pol II) to PLT1 and by interacting with PLT1. Nuclear accumulation of JANUS in root meristem depends …
AT2G18560	--	0.000425759	-2.76154	UDP-Glycosyltransferase superfamily protein.
AT2G18570	--	0.0156235	-1.62197	UDP-Glycosyltransferase superfamily protein.
AT2G18630	--	0.00137312	1.0868	transmembrane protein, putative (DUF677).
AT2G18700	TPS11	6.50924e-05	-1.21404	Encodes an enzyme putatively involved in trehalose biosynthesis. The protein has a trehalose synthase (TPS)-like domain that may or may not be active as well as a trehalose phosphatase (TPP)-like domain.
AT2G18760	CHR8	1.42469e-05	-4.02353	chromatin remodeling 8.
AT2G18780	--	1.6505e-11	3.76799	F-box and associated interaction domains-containing protein.
AT2G18800	XTH21	0.00581727	-3.12861	xyloglucan endotransglucosylase/hydrolase 21.
AT2G18850	--	0.0457866	-1.70411	SET domain-containing protein.
AT2G18940	--	0.00472496	-1.36289	Tetratricopeptide repeat (TPR)-like superfamily protein.
AT2G18980	--	0.00193071	-2.43407	Class III peroxidase cell wall-targeted protein localized to the micropylar endosperm facing the radicle. Involved in seed germination.
AT2G19110	HMA4	0.00049272	-2.16075	Encodes a protein with similarity to Zn ATPase. Can rescue Zn deficiency in yeast and Cd resistance, suggesting a role in Zn and Cd transport. The mRNA is cell-to-cell mobile.
AT2G19130	--	0.0041606	-4.65485	S-locus lectin protein kinase family protein.
AT2G19180	--	0.000150949	1.09126	hypothetical protein.
AT2G19220	--	0.0272044	1.08861	Myb/SANT-like DNA-binding domain protein.
AT2G19260	--	5.77071e-06	-3.13138	RING/FYVE/PHD zinc finger superfamily protein.
AT2G19310	--	1.56047e-117	6.6441	HSP20-like chaperones superfamily protein.
AT2G19400	--	0.0190917	1.77491	AGC (cAMP-dependent, cGMP-dependent and protein kinase C) kinase family protein.
AT2G19570	CDA1	8.39449e-12	1.97315	Encodes a cytidine deaminase that deaminates cytidine and deoxycytidine and is competitively inhibited by cytosine-containing compounds.
AT2G19580	TET2	5.41442e-12	2.34653	Member of TETRASPANIN family
AT2G19600	KEA4	0.000839812	1.46523	member of Putative potassium proton antiporter family
AT2G19620	NDL3	0.010783	-1.14351	Plays a role in dehydration stress response.
AT2G19650	--	0.00258598	2.0853	Cysteine/Histidine-rich C1 domain family protein.
AT2G19710	--	0.00942943	-2.38355	Regulator of Vps4 activity in the MVB pathway protein.
AT2G19810	OZF1	1.79113e-07	-2.77776	Encodes Oxidation-related Zinc Finger 1 (OZF1), a plasma membrane protein involved in oxidative stress.
AT2G19880	--	0.000224935	-1.39444	Encodes Glucosylceramide synthase (GCS) which catalyzes the final step in glucosylceramide (GlcCer) synthesis by transferring a glucosyl residue from UDP-Glc to the ceramide backbone.
AT2G19900	--	0.00208759	2.41102	The malic enzyme (EC 1.1.1.40) encoded by AtNADP-ME1 is expressed in response to developmental and cell-specific signals. The enzyme is active in vitro and appears to function as a homohexamer or homooctamer. It is believed to be a cytosolic protein.
AT2G19990	--	0.000621415	-4.9907	Encodes a PR-1-like protein homolog that is differentially expressed in resistant compared to susceptible cultivars by powdery mildew infection. The deduced amino acid sequence has 24 amino acids comprising the signal peptide and 140 amino acids of the mature peptide (15 kDa). Northern blot analysis showed accumulation of the corresponding mRNA 12 h after inoculation of resistant barley cultivars…
AT2G20080	--	0.0447514	1.56237	hypothetical protein.
AT2G20100	--	0.00863522	-1.94347	Together with PFA1 and PFA3 governs the competence of pericycle cells to initiate lateral root primordium formation.
AT2G20180	PIL5	7.19872e-06	-2.07673	Encodes a novel Myc-related bHLH transcription factor that has transcriptional activation activity in the dark. It is a key negative regulator of phytochrome-mediated seed germination and acts by inhibiting chlorophyll biosynthesis, light-mediated suppression of hypocotyl elongation and far-red light-mediated suppression of seed germination, and promoting negative gravitropism in hypocotyls. Ligh…
AT2G20190	CLASP	8.32178e-06	1.41138	Encodes a microtubule-associated protein that is involved in both cell division and cell expansion. It likely promotes microtubule stability.
AT2G20250	--	0.0185795	-2.95437	hypothetical protein.
AT2G20495	--	0.0244756	1.39588	Serine/Threonine-kinase.
AT2G20520	FLA6	0.00018708	-2.84276	fasciclin-like arabinogalactan-protein 6 (Fla6). Possibly involved in embryogenesis and seed development.
AT2G20560	--	1.37423e-151	8.18928	DNAJ heat shock family protein.
AT2G20610	SUR1	2.4361e-06	-1.63623	Confers auxin overproduction. Mutants have an over-proliferation of lateral roots. Encodes a C-S lyase involved in converting S-alkylthiohydroximate to thiohydroximate in glucosinolate biosynthesis. Induced in epidermal cells attacked by powdery mildew. The RTY enzyme is expected to function as a dimer (or a higher order multimeric complex), as all RTY-related enzymes with a defined crystal struc…
AT2G20670	--	1.13792e-26	-2.86542	sugar phosphate exchanger, putative (DUF506).
AT2G20680	MAN2	5.58361e-06	-3.44587	Encodes a mannanase belonging to clade 1 of the GH5 7 phylogenetic tree that exhibits high substrate affinity and catalytic efficiency on mannan substrates with main chains containing both glucose and mannose units such as konjac glucomannan and spruce galactoglucomannan. It is likely a glycoprotein.
AT2G20720	--	4.55421e-06	2.80345	Pentatricopeptide repeat (PPR) superfamily protein.
AT2G20835	--	0.00836479	-4.52299	hypothetical protein.
AT2G20880	ERF53	1.29291e-11	5.41316	Encodes ERF53, a drought-induced transcription factor. Belongs to the AP2/ERF superfamily, and has a highly conserved AP2 domain. Regulates drought-responsive gene expressions by binding to the GCC box and/or dehydration-responsive element (DRE) in the promoter of downstream genes. Overexpression of AtERF53 driven by the CaMV35S promoter resulted in an unstable drought-tolerant phenotype in T2 tr…
AT2G20940	--	7.14462e-10	1.79877	transmembrane protein, putative (DUF1279).
AT2G21050	LAX2	0.00275377	-1.15673	Encodes LAX2 (LIKE AUXIN RESISTANT), a member of the AUX1 LAX family of auxin influx carriers. Required for the establishment of embryonic root cell organization.
AT2G21080	--	0.00289056	-1.81885	Ras guanine nucleotide exchange factor K.
AT2G21130	--	2.38292e-44	4.21408	Cyclophilin-like peptidyl-prolyl cis-trans isomerase family protein.
AT2G21150	XCT	6.10925e-10	1.79591	Encodes a nuclear localized XAP5 family protein involved in light regulation of the circadian clock and photomorphogenesis. XCT loss of function mutations also show decreased levels of DCL1, 3 and 4 and correspondingly lower levels of certain small RNAs suggesting a role in sRNA biogenesis.
AT2G21180	--	7.3914e-10	2.51951	transmembrane protein.
AT2G21185	--	6.92818e-07	-2.05145	transmembrane protein.
AT2G21200	--	0.0425987	-2.64177	SAUR-like auxin-responsive protein family.
AT2G21210	--	3.06014e-05	-2.29992	Putative auxin-regulated protein whose expression is downregulated in response to chitin oligomers.
AT2G21500	--	0.00299403	-2.03766	RING/U-box superfamily protein.
AT2G21560	--	0.0184026	1.20074	nucleolar-like protein.
AT2G21640	--	3.80972e-09	2.26749	Encodes a protein of unknown function that is a marker for oxidative stress response.Expression in rosette leaves is activated by high concentration of boron.
AT2G21820	--	8.1802e-08	6.30068	seed maturation protein.
AT2G21880	RAB7A	0.0272977	1.16908	RAB GTPase homolog 7A.
AT2G21940	SK1	7.37829e-20	2.81127	Encodes a shikimate kinase. Its transcripts appear to be expressed most highly in mature embryos and senescing leaves, and its transcript levels rise during heat stress and recovery. It is believed to be localized to the chloroplast.
AT2G22090	UBA1A	2.65793e-09	1.93257	encodes a nuclear protein that binds to RNA with a specificity for oligouridylates in vitro. As with UBP1, transient overexpression of UBA1a in protoplasts increases the steady-state levels of reporter mRNAs in a promoter-dependent manner. Along with UBP1 and UBA2a, it may act as a component of a complex recognizing U-rich sequences in plant 3'-UTRs and contributing to the stabilization of mRNAs …
AT2G22240	MIPS2	1.64318e-90	4.81466	** Referred to as MIPS1 in Mitsuhashi et al 2008. Myo-inositol-1-phosphate synthase isoform 2. Expressed in leaf, root and silique. Immunolocalization experiments with an antibody recognizing MIPS1, MIPS2, and MIPS3 showed endosperm localization.
AT2G22270	--	0.0307983	-1.39419	hematological/neurological-like protein.
AT2G22360	--	2.72905e-06	1.202	Essential for chloroplast iron?sulfur cluster biogenesis.
AT2G22420	--	0.00423058	-2.62731	Encodes a cell wall-localized class III peroxidase that is directly regulated by the MADS-box transcription factor AGL15 and is involved in lignified tissue formation.
AT2G22470	AGP2	1.87316e-06	1.52984	Encodes arabinogalactan-protein (AGP2).
AT2G22610	--	0.0195154	-1.35068	Malectin domain kinesin. Possible role in cell division, with a possible secondary function in the nuclei.
AT2G22640	BRK1	0.00148917	-1.03569	Component of the WAVE protein complex which act as activators of ARP2/3 complex involved in actin nucleation. Required for trichome morphogenesis. Required for accumulation of SCAR1 protein in vivo. Selectively stabilizes SCAR2.
AT2G22650	--	0.038441	-1.42596	FAD-dependent oxidoreductase family protein.
AT2G22680	WAVH1	0.0111808	-1.51128	Zinc finger (C3HC4-type RING finger) family protein.
AT2G22740	SUVH6	3.00163e-05	-2.80956	Encodes a SU(VAR)3-9 homolog, a methyltransferase involved in histone methylation. The protein was shown to bind to methylated cytosines of CG, CNG and CNN motifs but has a preference for the latter two. This is a member of a subfamily of SET proteins that shares a conserved SRA domain.
AT2G22770	NAI1	2.34932e-05	-2.08873	Regulates the development of ER bodies. also involves in response to the endophytic fungus Piriformospora indica.
AT2G22810	ACS4	0.000809138	-5.08816	key regulatory enzyme in the biosynthesis of the plant hormone ethylene. ACS4 is specifically induced by indoleacetic acid (IAA).
AT2G22830	SQE2	0.0166379	1.44974	squalene epoxidase 2.
AT2G22860	PSK2	0.0230127	-1.96185	Phytosulfokine 2 precursor, coding for a unique plant peptide growth factor. The mRNA is cell-to-cell mobile.
AT2G22870	EMB2001	6.41048e-05	-2.54477	P-loop containing nucleoside triphosphate hydrolases superfamily protein.
AT2G22890	--	0.000201158	-5.56751	Kua-ubiquitin conjugating enzyme hybrid localization domain-containing protein.
AT2G22900	--	0.0167364	-1.16791	Encodes MUCI10, a galactomannan-1,6-galactosyltransferase. MUCI10 likely decorates glucomannan, synthesized by CSLA2, with galactose residues in vivo. The degree of galactosylation is essential for the synthesis of the GGM backbone, the structure of cellulose, mucilage density, as well as the adherence of pectin.
AT2G23100	--	0.0058658	1.50496	Cysteine/Histidine-rich C1 domain family protein.
AT2G23110	--	8.91451e-27	6.04671	Late embryogenesis abundant protein, group 6.
AT2G23150	NRAMP3	0.00394397	-2.00407	Encodes a member of the Nramp2 metal transporter family; like its homolog Atnramp4, localized in vacuolar membrane. Seedlings of double mutant, atnramp3-1 atnramp4-1, were arrested at early germination.
AT2G23200	--	0.00912561	1.49332	Protein kinase superfamily protein.
AT2G23340	DEAR3	1.18549e-05	1.24817	encodes a member of the DREB subfamily A-5 of ERF/AP2 transcription factor family. The protein contains one AP2 domain. There are 16 members in this subfamily including RAP2.1, RAP2.9 and RAP2.10.
AT2G23360	--	0.0272768	-1.64339	filament-like protein (DUF869).
AT2G23380	CLF	0.0165623	-1.05596	Similar to the product of the Polycomb-group gene Enhancer of zeste. Catalytic component of the PRC2 complex.Required for stable repression of AG and AP3. Putative role in cell fate determination. Involved in the control of leaf morphogenesis. mutants exhibit curled, involute leaves. AGAMOUS and APETALA3 are ectopically expressed in the mutant.
AT2G23430	ICK1	0.00589596	-3.20582	Encodes a cyclin-dependent kinase inhibitor protein that functions as a negative regulator of cell division and promoter of endoreduplication. A member of seven KRP genes found in Arabidopsis thaliana. Differential expression patterns for distinct KRPs were revealed by in situ hybridization. Both SKP2b and RKP appear to be involved in the degradation of KRP1.
AT2G23450	--	0.0132709	-1.73104	Protein kinase superfamily protein.
AT2G23520	--	0.00130743	-2.53571	Pyridoxal phosphate (PLP)-dependent transferases superfamily protein.
AT2G23540	--	0.011167	-1.82656	GDSL-motif esterase/acyltransferase/lipase. Enzyme group with broad substrate specificity that may catalyze acyltransfer or hydrolase reactions with lipid and non-lipid substrates.
AT2G23630	sks16	0.00307216	-3.05514	SKU5 similar 16.
AT2G23760	BLH4	0.0146686	-1.16769	Encodes a member of the BEL family of homeodomain proteins. Plants doubly mutant for saw1/saw2 (blh2/blh4) have serrated leaves. BP is expressed in the serrated leaves, therefore saw2 and saw1 may act redundantly to repress BP in leaves. Regulates together with BLH2 demethylesterification of homogalacturonan in seed mucilage.
AT2G23770	LYK4	0.0119181	-4.52386	Encodes a putative LysM-containing receptor-like kinase LYK4. Shares overlapping function with LYK5 in mediating chitin-triggered immune responses. Based on protein sequence alignment analysis, it was determined as a pseudo kinase due to a lack of the ATP-binding P-loop in the kinase domain.
AT2G23780	--	3.5308e-10	1.55325	Leucine rich extensin protein involved in cell wall biogenesis and organization. Interacts with several members of the RALF family of ligand peptides.
AT2G23810	TET8	3.9773e-09	-1.81954	Member of TETRASPANIN family
AT2G23910	--	0.0160251	-3.04263	NAD(P)-binding Rossmann-fold superfamily protein.
AT2G23960	--	0.00443567	-2.53137	Class I glutamine amidotransferase-like superfamily protein.
AT2G24100	ASG1	2.31191e-42	3.55283	ATP-dependent DNA helicase.
AT2G24240	--	0.00158008	-2.5833	BTB/POZ domain with WD40/YVTN repeat-like protein.
AT2G24280	--	4.88116e-05	-1.65242	alpha/beta-Hydrolases superfamily protein.
AT2G24530	--	0.00746744	-3.12749	Member of SAGA complex, SPT modulu subunit, interacts with HAG1.
AT2G24550	--	4.00776e-14	-1.96482	major centromere autoantigen B-like protein.
AT2G24570	WRKY17	0.0026074	-1.22586	member of WRKY Transcription Factor; Group II-d; negative regulator of basal resistance to Pseudomonas syringae.
AT2G24580	--	0.0114982	-1.0382	FAD-dependent oxidoreductase family protein.
AT2G24630	ATCSLC08	0.0116142	-2.95534	encodes a XyG glucan synthase; gene similar to cellulose synthase
AT2G24680	--	0.00395586	2.39914	transcriptional factor B3 family protein.
AT2G24762	GDU4	6.22384e-10	-3.03271	Encodes a member of the GDU (glutamine dumper) family proteins involved in amino acid export: At4g31730 (GDU1), At4g25760 (GDU2), At5g57685 (GDU3), At2g24762 (GDU4), At5g24920 (GDU5), At3g30725 (GDU6) and At5g38770 (GDU7).
AT2G25060	ENODL14	5.93712e-05	-1.97499	early nodulin-like protein 14.
AT2G25110	SDF2	3.60757e-13	1.78162	Encodes an endoplasmic reticulum protein SDF2 (stromal-derived factor-2). Forms a complex SDF2-ERdj3B-BiP that is required for the proper accumulation of the surface-exposed leucine-rich repeat receptor kinases EFR. EFR is involved in PAMP (pathogen associated molecular patterns) triggered immunity.
AT2G25140	CLPB4	1.64379e-89	6.10199	Encodes ClpB4, which belongs to the Casein lytic proteinase/heat shock protein 100 (Clp/Hsp100) family. Targeted to the mitochondrion, also referred to as ClpB-m. Transcripts of ClpB4 accumulate dramatically at high temperatures, suggesting that it may be involved in response to heat stress.
AT2G25160	CYP82F1	0.0246136	-1.86258	cytochrome P450, family 82, subfamily F, polypeptide 1.
AT2G25190	--	0.0162097	-1.4223	PPPDE putative thiol peptidase family protein.
AT2G25200	--	0.000287538	-2.95622	hypothetical protein (DUF868).
AT2G25250	--	9.57769e-10	-2.2481	serine/arginine repetitive matrix-like protein.
AT2G25470	RLP21	0.00165276	3.06785	receptor like protein 21.
AT2G25480	--	0.0162984	-1.67028	TPX2 (targeting protein for Xklp2) protein family.
AT2G25530	--	0.00551374	-1.62782	AFG1-like ATPase family protein.
AT2G25620	DBP1	0.00318705	1.12921	Encodes DBP1, a member of the DBP factors (DNA-binding protein phosphatases) featuring sequence-specific DNA-binding and protein phosphatase activity. DBP1 is involved in plant-potyvirus interactions. Loss-of-function of DBP1 renders resistance to potyviruses. Negatively regulates drought and salt tolerance through altering leaf surface permeability.
AT2G25625	--	0.00314842	1.43815	Histone deacetylase-like protein.. Induced by senescence and abiotic stresses.
AT2G25640	--	0.0252586	-1.52712	SPOC domain / Transcription elongation factor S-II protein.
AT2G25735	--	1.0878e-06	-4.06902	hypothetical protein.
AT2G25760	--	4.55055e-05	2.05638	Casein kinase involved in phosphorylation and ubiquination of RYR/PYLs, resulting in negative regulation of ABA response. Plays a role in repressing the transition from vegetative to reproductive phase.
AT2G25900	ATCTH	3.08298e-41	-4.46418	Encodes a protein with two tandem-arrayed CCCH-type zinc fingers that binds RNA and is involved in RNA turnover. The mRNA is cell-to-cell mobile.
AT2G25920	--	5.25363e-08	2.01665	pollen-specific LRR extensin-like protein.
AT2G25950	--	4.72683e-12	1.97184	PITH domain protein (DUF1000).
AT2G26000	BRIZ2	2.61759e-07	2.03964	Encodes a RING domain containing protein BRIZ2. BRIZ1 (At2g42160) and BRIZ2 (At2g26000) proteins form a heteromeric E3 ligase complex required for seed germination and post-germination growth.
AT2G26100	--	0.00126336	-1.64744	Galactosyltransferase family protein.
AT2G26110	--	0.00104329	-1.18676	bromodomain protein (DUF761).
AT2G26140	ftsh4	2.78638e-40	3.05126	Encodes an FtsH protease that is localized to the mitochondrion. Loss of function results in increased determinacy of the meristem that is exacerbated when plants are grown at higher temperatures.
AT2G26150	HSFA2	1.59114e-212	9.92854	member of Heat Stress Transcription Factor (Hsf) family. Involved in response to misfolded protein accumulation in the cytosol. Regulated by alternative splicing and non-sense-mediated decay.
AT2G26170	CYP711A1	0.000913394	-1.30597	Encodes a protein with similarity to thromboxane-A synthase, member of the CYP711A cytochrome P450 family. MAX1 is a specific repressor of vegetative axillary buds generated by the axillary meristem. Expressed in vascular traces in the rosette stem and axillary buds throughout plant development. Mutants have increased axillary branches. Along with MAX3,4 thought to mediate control of shoot branch…
AT2G26190	--	0.000124045	-1.49571	IQM4 is a plastid localized, Ca2+ independent calmodulin binding protein that is involved in promoting seed dormancy.
AT2G26250	KCS10	7.6409e-05	-1.01585	epidermis-specific, encodes KCS10, a putative 3-ketoacyl-CoA synthase. probably involved in the synthesis of long-chain lipids found in the cuticle.
AT2G26530	AR781	0.00586787	-1.26623	Pheromone receptor-like protein involved in the early elicitor signaling events which occur within minutes and include ion fluxes across the plasma membrane, activation of MPKs and the formation of ROS related to PGPS1 and WRKY33.
AT2G26570	WEB1	5.82303e-06	1.28455	Encodes a coiled-coil protein WEB1 (weak chloroplast movement under blue light 1). WEB1, together with another coiled-coil protein WEB2/PMI2 (At1g66840), maintains the chloroplast photorelocation movement velocity.
AT2G26680	--	4.75298e-05	1.34822	FkbM family methyltransferase.
AT2G26695	--	2.00039e-05	-6.06361	Ran BP2/NZF zinc finger-like superfamily protein.
AT2G26700	PID2	0.00215719	-3.42576	Member of AGC VIIIa Kinase gene family. Encodes PID2, a homolog of PID. Simultaneous disruption of PID(AT2G34650) and its 3 closest homologs (PID2/AT2G26700, WAG1/AT1G53700, and WAG2/AT3G14370) abolishes the formation of cotyledons.
AT2G26710	BAS1	2.55661e-05	-2.3264	Encodes a member of the cytochrome p450 family that serves as a control point between multiple photoreceptor systems and brassinosteroid signal transduction. Involved in brassinolide metabolism. Mediates response to a variety of light signals including hypocotyl elongation and cotyledon expansion.
AT2G26730	--	9.5116e-07	-2.10526	Leucine-rich repeat protein kinase family protein.
AT2G26870	NPC2	0.00766001	-2.44455	Non-specific phospholipase C2 involved in gametophyte development.
AT2G26910	ABCG32	0.000244895	-1.36334	Encodes a member of the PLEIOTROPIC DRUG RESISTANCE family of ATP binding cassette transporters. Required for the formation of a functional cuticle.
AT2G27050	EIL1	8.50533e-06	-1.62718	ethylene-insensitive3-like1 (EIL1) The mRNA is cell-to-cell mobile.
AT2G27130	--	0.00129392	-1.47545	Bifunctional inhibitor/lipid-transfer protein/seed storage 2S albumin superfamily protein.
AT2G27200	--	1.89931e-11	3.01132	Encodes a cytosolic protein that shares 77.3% identity with AtLSG1-2 at the protein sequence level. The mRNA is cell-to-cell mobile.
AT2G27310	--	0.000447531	-1.95111	F-box family protein.
AT2G27360	--	0.0206761	-1.56897	GDSL-motif esterase/acyltransferase/lipase. Enzyme group with broad substrate specificity that may catalyze acyltransfer or hydrolase reactions with lipid and non-lipid substrates.
AT2G27420	--	0.0263121	-1.94466	Cysteine proteinases superfamily protein.
AT2G27500	--	0.0376627	-1.01252	Glycosyl hydrolase superfamily protein.
AT2G27550	ATC	0.00869854	-1.61588	encodes a protein similar to TFL1. overexpression leads to similar phenotype as TFL1 overexpression. expressed specifically in the hypocotyl and null mutation does not result in phenotypes exhibited by TFL1 null mutations. It acts non-cell autonomously to inhibit floral initiation.
AT2G27580	--	3.73436e-62	3.78792	Regulated by heat shock.
AT2G27830	--	7.18393e-20	-3.35746	hypothetical protein.
AT2G27840	HDT4	0.00648636	-1.48042	Belongs to the plant specific HD2 type proteins; similar to nucleolar Zea mays histone deacetylase; HD2-p39
AT2G27900	--	0.00256107	1.10072	coiled-coil protein.
AT2G27950	--	0.00293199	1.16409	Ring/U-Box superfamily protein.
AT2G28000	CPN60A	9.19773e-25	1.89572	Encodes chaperonin-60 alpha, a molecular chaperone involved in Rubisco folding. Mutants display aberrant chloroplast and embryo development. The mRNA is cell-to-cell mobile.
AT2G28050	--	0.0329583	-4.0348	Encodes a relatively short regular p-class pentatricopeptide repeat protein comprising seven canonical p repeats and a single short s repeat that is necessary for the 5'-processing and stability of nad2 mRNA in mitochondria.
AT2G28080	--	0.0346617	-1.35023	UDP-Glycosyltransferase superfamily protein.
AT2G28100	FUC1	0.00767219	-1.60755	Encodes a protein with α-fucosidase activity. The activity was assessed on 2'-fucosyl-lactitol. AtFUC1 was not able to act on XXFG substrates, at least when heterologously expressed in Pichia pastoris. The enzyme has been postulated to act on fucosylated substrates other than xyloglucan oligosaccharides. was shown (Pichia pastoris) to hydrolyze fucose in 3- and 4-linkage , hence was characterized…
AT2G28105	--	0.0078857	-3.12584	replication factor-A carboxy-terminal domain protein.
AT2G28110	FRA8	0.0363698	-1.78147	Homolog to AT5G22940, a member of glycosyltransferase family 47 that is involved in secondary cell wall biosynthesis. It exhibits high sequence similarity to tobacco (Nicotiana plumbaginifolia) pectin glucuronyltransferase. Protein has a domain that shares significant similarity with the pfam03016 domain. It is expressed specifically in developing vessels and fiber cells, and FRA8 is targeted to …
AT2G28120	--	9.04503e-07	-4.44514	Major facilitator superfamily protein.
AT2G28140	--	0.000121121	-5.41592	enabled-like protein (DUF1635).
AT2G28150	--	0.000950334	-1.56924	DUF966 domain containing protein, expressed during embryogenesis.
AT2G28190	CSD2	0.000137684	-1.4229	Encodes a chloroplastic copper/zinc superoxide dismutase CSD2 that can detoxify superoxide radicals. Its expression is affected by miR398-directed mRNA cleavage. Activation depends totally on CCS. Overexpression of a miR398-resistant form of CSD2 leads to more dramatic improvements in stress (hight light, Cu2+ and methyl viologen) tolerance than overexpression of wild-type CSD2. The mRNA is cell-…
AT2G28200	--	2.60046e-05	-2.1227	C2H2-type zinc finger family protein.
AT2G28305	LOG1	0.00432984	-1.26329	Putative lysine decarboxylase family protein.
AT2G28350	ARF10	0.00017919	-1.93357	Involved in root cap cell differentiation.
AT2G28380	DRB2	0.00100998	-1.01726	Encodes a cytoplasmic dsRNA-binding protein DRB2. A maternally expressed imprinted gene. DRB2 and DRB4 have an antagonistic impact on polymerase IV-dependent siRNA levels.
AT2G28400	--	0.000672405	-2.19197	senescence regulator (Protein of unknown function, DUF584).
AT2G28410	--	0.0210257	-1.32069	transmembrane protein.
AT2G28450	--	0.00716106	-1.27378	zinc finger (CCCH-type) family protein.
AT2G28470	BGAL8	0.000145639	-1.87713	putative beta-galactosidase (BGAL8 gene)
AT2G28510	--	9.33501e-05	-1.9721	DOF transcription factor with a conserved zinc finger (ZF) DNA-binding domain.
AT2G28570	--	7.34049e-07	2.00538	hypothetical protein.
AT2G28620	--	0.0141479	-1.5677	Mutants have radially swollen roots but do not exhibit defects in abundance or orientation of cortical microtubules, nor are microfibrils reduced. Cellulose synthesis is also unchanged with respect to wild type. There is a disruption in the normal pattern of cell wall placement.
AT2G28630	KCS12	0.00160358	-2.85265	Encodes KCS12, a member of the 3-ketoacyl-CoA synthase family involved in the biosynthesis of VLCFA (very long chain fatty acids).
AT2G28690	--	0.045266	-2.03426	TOX high mobility group box protein, putative (DUF1635).
AT2G28720	--	1.87827e-05	-3.93283	Histone superfamily protein.
AT2G28740	HIS4	1.54978e-07	-2.8408	histone 4
AT2G28780	--	0.00432299	-1.77235	P-hydroxybenzoic acid efflux pump subunit.
AT2G28790	--	1.00658e-10	-2.20094	Pathogenesis-related thaumatin superfamily protein.
AT2G28930	PK1B	0.00031237	-2.56847	protein kinase 1B.
AT2G28940	--	0.0383624	-2.03208	Protein kinase superfamily protein.
AT2G28950	EXPA6	4.82348e-08	-1.38873	Encodes an expansin. Naming convention from the Expansin Working Group (Kende et al, 2004. Plant Mol Bio). Involved in the formation of nematode-induced syncytia in roots of Arabidopsis thaliana.
AT2G29070	--	0.0417552	-2.12715	Ubiquitin fusion degradation UFD1 family protein.
AT2G29090	CYP707A2	0.00178312	-5.27174	Encodes a protein with ABA 8'-hydroxylase activity, involved in ABA catabolism. Member of the CYP707A gene family. This gene predominantly accumulates in dry seeds and is up-regulated immediately following imbibition. CYP707A2 appears to play a major role in the rapid decrease in ABA levels during early seed imbibition.
AT2G29120	GLR2.7	0.00202485	-4.89005	member of Putative ligand-gated ion channel subunit family
AT2G29190	PUM2	0.00012036	-1.32971	Encodes a member of the Arabidopsis Pumilio (APUM) proteins containing PUF domain (eight repeats of approximately 36 amino acids each). PUF proteins regulate both mRNA stability and translation through sequence-specific binding to the 3' UTR of target mRNA transcripts.
AT2G29200	PUM1	0.00115422	-2.14661	Encodes a member of the Arabidopsis Pumilio (APUM) proteins containing PUF domain (eight repeats of approximately 36 amino acids each). PUF proteins regulate both mRNA stability and translation through sequence-specific binding to the 3' UTR of target mRNA transcripts.
AT2G29300	--	0.000569297	-2.56853	NAD(P)-binding Rossmann-fold superfamily protein.
AT2G29320	--	0.00121217	-1.46867	NAD(P)-binding Rossmann-fold superfamily protein.
AT2G29380	HAI3	0.00219619	4.97679	highly ABA-induced PP2C protein 3.
AT2G29450	GSTU5	1.30226e-54	3.98201	Encodes a member of the TAU glutathione S-transferase gene family. Gene expression is induced by exposure to auxin, pathogen and herbicides. Naming convention according to Wagner et al. (2002)
AT2G29490	GSTU1	0.000923376	-1.92025	Encodes glutathione transferase belonging to the tau class of GSTs. Naming convention according to Wagner et al. (2002).
AT2G29500	--	2.29615e-157	10.163	HSP20-like chaperones superfamily protein.
AT2G29660	--	0.00120706	-2.13646	zinc finger (C2H2 type) family protein.
AT2G29740	UGT71C2	2.44949e-07	2.8141	UDP-glucosyl transferase 71C2.
AT2G30000	--	1.19675e-100	5.67642	PHF5-like protein.
AT2G30010	TBL45	0.000364995	-1.43369	Encodes a member of the TBL (TRICHOME BIREFRINGENCE-LIKE) gene family containing a plant-specific DUF231 (domain of unknown function) domain. TBL gene family has 46 members, two of which (TBR/AT5G06700 and TBL3/AT5G01360) have been shown to be involved in the synthesis and deposition of secondary wall cellulose, presumably by influencing the esterification state of pectic polymers. A nomenclature…
AT2G30020	--	0.00196114	-1.79791	Encodes AP2C1. Belongs to the clade B of the PP2C-superfamily. Acts as a MAPK phosphatase that negatively regulates MPK4 and MPK6.
AT2G30040	MAPKKK14	8.64352e-05	-1.70467	Member of MEKK subfamily. Induced by jasmonic acid and wounding in involved in insectivory response signaling. Iinteracts with At5g40440, and activates At1g59580.
AT2G30130	ASL5	8.25878e-05	1.88058	Overexpression/activation tagged allele has epinastic leaves, reduced apical dominance and is sterile. Gene is similar to asymmetric leaves (AS)/lateral organ boundary (LOB) genes which repress KNOX gene expression.
AT2G30210	LAC3	0.0120946	-1.81142	putative laccase, a member of laccase family of genes (17 members in Arabidopsis).
AT2G30230	--	0.000135056	-2.41183	6,7-dimethyl-8-ribityllumazine synthase.
AT2G30320	--	1.66334e-05	1.45043	Pseudouridine synthase family protein.
AT2G30480	--	9.23081e-10	3.00576	hypothetical protein.
AT2G30520	RPT2	4.96544e-14	-1.99459	Encodes a phototropin-interacting NRL protein that is an early signaling component in the phototrophic response and is essential for the phototropin-mediated chloroplast accumulation response but is not involved in the chloroplast avoidance response or stomatal opening.
AT2G30540	--	0.0366867	-1.04093	Encodes a member of the CC-type glutaredoxin (ROXY) family that has been shown to interact with the transcription factor TGA2.
AT2G30550	--	0.00740765	1.08086	Encodes a lipase that hydrolyzes phosphatidylcholine, glycolipids as well as triacylglycerols.
AT2G30580	DRIP2	0.015953	-1.99757	Encodes a C3HC4 RING-domain-containing ubiquitin E3 ligase capable of interacting with DREB2A. DRIP2 seems to be involved in regulating stress-related transcriptional changes and drought tolerance.
AT2G30590	WRKY21	0.0434952	-2.13001	Encodes WRKY DNA-binding protein 21 (WRKY21).
AT2G30600	--	1.79028e-05	-1.49552	BTB/POZ domain-containing protein.
AT2G30620	--	9.24709e-14	-1.65179	winged-helix DNA-binding transcription factor family protein.
AT2G30780	--	0.00669673	-1.77465	Tetratricopeptide repeat (TPR)-like superfamily protein.
AT2G30820	--	0.0441002	-2.22277	aspartyl/glutamyl-tRNA(Asn/Gln) amidotransferase subunit.
AT2G30920	COQ3	0.00316338	1.20773	The enzyme encoded by this gene has been shown to complement the Saccharomyces cerevisiae coq3 mutation and, therefore, to have hexaprenyldihydroxybenzoate methyltransferase activity. It is however likely that, in Arabidopsis, the enzyme catalyzes the methylation of nonaprenyldihydroxybenzoate as it is the prevalent polyprenoid in this plant species. The enzyme is a mitochondrial-localized methyl…
AT2G31020	ORP1A	0.00423836	-2.20909	OSBP(oxysterol binding protein)-related protein 1A.
AT2G31070	TCP10	0.00422134	-1.98609	TCP family protein involved in heterchronic regulation of leaf differentiation.
AT2G31090	--	7.14258e-05	-1.17173	Encodes a signalling peptide influencing lateral organ separation.
AT2G31150	--	0.00363494	-3.30935	ATP binding / ATPase.
AT2G31290	--	0.012249	-1.82747	Ubiquitin carboxyl-terminal hydrolase family protein.
AT2G31560	--	4.06462e-40	3.87505	signal transducer/transcription protein, putative (DUF1685).
AT2G31650	ATX1	0.0289311	1.57859	Encodes a homolog of trithorax, a histone-lysine N-methyltransferase. Involved in trimethylating histone H3-lysine 4. Involved in bolting/flowering time together with ATX3 and ATX4. Involved in the formation, placement, and identity of flower organs. Role in regulation of homeotic genes. Functions as a receptor of phosphatidylinositol 5-phosphate. Localizes to cytoplasm, plasma membrane and nucle…
AT2G31730	--	0.0258539	1.37295	basic helix-loop-helix (bHLH) DNA-binding superfamily protein.
AT2G31880	SOBIR1	0.00317502	-1.08244	Encodes a putative leucine rich repeat transmembrane protein that is expressed in response to Pseudomonas syringae. Expression of SRRLK may be required for silencing via lsiRNAs. Regulates cell death and innate immunity.
AT2G32020	--	0.00766576	1.59636	Acyl-CoA N-acyltransferases (NAT) superfamily protein.
AT2G32100	OFP16	1.56038e-12	-4.25591	ovate family protein 16.
AT2G32120	--	1.21462e-204	10.1277	heat-shock protein 70T-2.
AT2G32140	--	4.06708e-05	4.46915	transmembrane receptor.
AT2G32210	--	4.37691e-07	2.21161	cysteine-rich/transmembrane domain A-like protein.
AT2G32220	--	1.68514e-08	-2.45722	Ribosomal L27e protein family.
AT2G32235	--	0.0491302	1.88649	hypothetical protein.
AT2G32270	ZIP3	0.026709	-1.55936	A member of Zrt- and Irt-related protein (ZIP) family. transcript is induced in response to zinc deficiency in the root. also response to iron deficiency.
AT2G32400	GLR5	0.00475596	-4.65393	Glr5
AT2G32440	KAO2	0.00263241	-1.62078	ent-kaurenoic acid hydroxylase (KAO2)
AT2G32510	MAPKKK17	1.58107e-21	4.6171	Member of MEKK subfamily involved in wound and JA induced signaling.Interacts with At5g40440, and activates At1g59580.
AT2G32530	CSLB03	0.00146733	-1.88135	encodes a gene similar to cellulose synthase
AT2G32540	CSLB04	9.81269e-05	-1.35887	encodes a gene similar to cellulose synthase The mRNA is cell-to-cell mobile.
AT2G32560	--	1.74021e-06	-1.37401	F-box family protein.
AT2G32710	--	0.00102119	-1.17067	Kip-related protein (KRP) gene, encodes CDK (cyclin-dependent kinase) inhibitor (CKI). A member of seven KRP genes found in Arabidopsis thaliana. Negative regulator of cell division. Expressed in actively dividing cells.
AT2G32765	SUMO5	0.00133324	-3.77809	Encodes a small ubiquitin-like modifier (SUMO) protein that becomes covalently attached to various intracellular protein targets through an isopeptide bond. SUMOylation typically has a post-translational effect on the behavior of the target protein.
AT2G32810	BGAL9	0.000621185	-1.1245	putative beta-galactosidase
AT2G32860	BGLU33	0.0362215	-2.15142	beta glucosidase 33.
AT2G32920	--	8.42855e-08	1.20176	Encodes a protein disulfide isomerase-like (PDIL) protein, a member of a multigene family within the thioredoxin (TRX) superfamily. Transcript levels for this gene are up-regulated in response to three different chemical inducers of ER stress (dithiothreitol, beta-mercaptoethanol, and tunicamycin). AtIRE1-2 does not appear to be required for this response, but the atbzip60 mutant has a diminished…
AT2G32970	--	0.00247623	-1.72587	G1/S-specific cyclin-E protein.
AT2G33050	RLP26	0.000393767	-2.72028	receptor like protein 26.
AT2G33060	RLP27	0.00218975	-4.7757	receptor like protein 27.
AT2G33170	--	3.40684e-07	-3.80424	Leucine-rich repeat receptor-like protein kinase family protein.
AT2G33330	PDLP3	0.00286078	-1.54458	Encodes a plasmodesmal protein that affects the intercellular movement of molecules through the plasmodesmata. The protein has two DUF26 domains and a single transmembrane domain.
AT2G33380	RD20	2.8394e-10	2.2958	Encodes a calcium binding protein whose mRNA is induced upon treatment with NaCl, ABA and in response to desiccation. mRNA expression under drought conditions is apparent particularly in leaves and flowers. Isoform of caleosin with a role as a peroxygenase involved in oxylipin metabolism during biotic and abiotic stress. Involved in the production of 2-hydroxy-octadecatrienoic acid. The peroxygen…
AT2G33530	scpl46	0.000431639	-1.32758	serine carboxypeptidase-like 46.
AT2G33585	--	9.24589e-08	1.68288	subtilisin-like protease.
AT2G33590	CRL1	6.67746e-78	4.27278	Encodes a protein with homology to members of the dihydroflavonol-4-reductase (DFR) superfamily. The expression pattern of AtCRL1 indicates that CRL1 has a role in embryogenesis and seed germination. AtCRL1 is induced by ABA, drought and heat, and is highly expressed in seeds. The mRNA is cell-to-cell mobile.
AT2G33700	PP2CG1	2.00255e-12	2.08476	Encodes a putative protein phosphatase 2C that positively regulates salt tolerance in abscisic acid-dependent manner.
AT2G33735	--	9.62532e-12	2.5893	Chaperone DnaJ-domain superfamily protein.
AT2G33740	CUTA	1.04006e-06	1.28505	encodes a copper binding protein that forms tetramers in vitro. Gene is expressed in all tissues examined and protein is localized to the chloroplast. The mRNA is cell-to-cell mobile.
AT2G33810	SPL3	0.000433517	-5.17599	Encodes a member of the SPL (squamosa-promoter binding protein-like)gene family, a novel gene family encoding DNA binding proteins and putative transcription factors. Contains the SBP-box, which encodes the SBP-domain, required and sufficient for interaction with DNA. It binds DNA, may directly regulate AP1, and is involved in regulation of flowering and vegetative phase change. Its temporal expr…
AT2G33860	ETT	5.68798e-05	-2.43428	ettin (ett) mutations have pleiotropic effects on Arabidopsis flower development, causing increases in perianth organ number, decreases in stamen number and anther formation, and apical-basal patterning defects in the gynoecium. The ETTIN gene encodes a protein with homology to DNA binding proteins which bind to auxin response elements. ETT transcript is expressed throughout stage 1 floral merist…
AT2G34040	--	4.92951e-27	2.45107	Apoptosis inhibitory protein 5 (API5).
AT2G34080	--	0.0313248	-1.38547	Cysteine proteinases superfamily protein.
AT2G34150	--	0.0166407	-2.6451	Encodes a member of the SCAR family.These proteins are part of a complex (WAVE) complex.The SCAR subunit activates the ARP2/3 complex which in turn act as a nucleator for actin filaments.
AT2G34190	--	0.00650228	-1.77885	Xanthine/uracil permease family protein.
AT2G34340	--	0.0155148	-2.30282	senescence regulator (Protein of unknown function, DUF584).
AT2G34450	--	0.0492331	1.00611	HMG-box (high mobility group) DNA-binding family protein.
AT2G34510	--	1.40648e-05	-2.40453	Protein of unknown function, DUF642. Found in cellulose enriched cell wall fractions.
AT2G34590	--	9.06361e-26	2.53258	Transketolase family protein.
AT2G34610	--	0.000785066	1.84466	cotton fiber protein.
AT2G34650	PID	0.00726921	-3.50115	Encodes a protein serine/threonine kinase that may act as a positive regulator of cellular auxin efflux, as a a binary switch for PIN polarity, and as a negative regulator of auxin signaling. Recessive mutants exhibit similar phenotypes as pin-formed mutants in flowers and inflorescence but distinct phenotypes in cotyledons and leaves. Expressed in the vascular tissue proximal to root and shoot m…
AT2G34710	PHB	1.2595e-09	-3.29545	Dominant PHB mutations cause transformation of abaxial leaf fates into adaxial leaf fates. Encodes a member of HD-Zip family which contains homeodomain-leucine zipper domains and domain similar to a mammalian sterol binding domain. Has overlapping functions with PHAVOLUTA, REVOLUTA and CORONA.
AT2G34920	EDA18	0.00289104	-4.77504	RING/U-box superfamily protein.
AT2G35035	URED	1.36874e-10	3.6763	Encodes a urease accessory protein which is essential for the activation of plant urease.
AT2G35170	--	0.00352121	-1.81172	Histone H3 K4-specific methyltransferase SET7/9 family protein.
AT2G35470	--	3.59776e-05	-1.21146	ribosome maturation factor.
AT2G35540	--	0.0045363	-1.94572	DNAJ heat shock N-terminal domain-containing protein.
AT2G35710	PGSIP7	0.000810484	-5.08816	Nucleotide-diphospho-sugar transferases superfamily protein.
AT2G35770	scpl28	0.00157304	-5.25155	serine carboxypeptidase-like 28.
AT2G35860	FLA16	3.98167e-05	-1.85862	Fasciclin-like arabinogalactan protein. Possibly involved in embryogenesis and seed development.
AT2G35900	--	1.96456e-15	1.89548	Mal d 1-associated protein.
AT2G35910	--	0.00117762	-2.79138	RING/U-box superfamily protein.
AT2G35960	NHL12	4.48764e-07	-3.18656	Encodes a protein whose sequence is similar to tobacco hairpin-induced gene (HIN1) and Arabidopsis non-race specific disease resistance gene (NDR1). Expression is not altered in response to cucumber mosaic virus or spermine.
AT2G36050	OFP15	1.73876e-07	-2.505	ovate family protein 15.
AT2G36220	--	0.000184574	1.29515	hypothetical protein.
AT2G36290	--	0.0145553	-1.46453	alpha/beta-Hydrolases superfamily protein.
AT2G36320	--	6.5979e-09	-1.46453	A20/AN1-like zinc finger family protein.
AT2G36355	--	0.00100792	2.94754	RAB6-interacting golgin (DUF662).
AT2G36380	ABCG34	0.000858344	-1.67237	pleiotropic drug resistance 6.
AT2G36400	GRF3	9.36949e-07	-2.09341	Growth regulating factor encoding transcription activator. One of the nine members of a GRF gene family, containing nuclear targeting domain. Mutants result in smaller leaves indicating the role of the gene in leaf development. Expressed in root, shoot and flower.
AT2G36460	FBA6	3.48805e-74	4.43106	Aldolase superfamily protein.
AT2G36470	--	0.0470402	-2.22728	DUF868 family protein, putative (DUF868).
AT2G36570	--	0.00296804	-1.79623	Leucine-rich repeat protein kinase family protein.
AT2G36690	--	0.013107	1.7114	Protein belonging to the Fe-dependent 2-oxoglutarate dioxygenase superfamily, catalyzes the stereospecific hydration of GA12 to produce DHGA12, negatively regulates ABA sensitivity during germination, phototrophic establishment and seedling development.
AT2G36750	UGT73C1	6.67408e-10	3.72829	UDP-glucosyl transferase 73C1.
AT2G36810	--	0.0110136	1.07931	Specifically involved in gravity perception and/or gravity signal transduction for the shoot gravitropic response. Effects gravitropism only in inflorescence stems but normal in both hypocotyls and roots.
AT2G36830	--	1.19692e-16	1.56439	Encodes a tonoplast intrinsic protein, which functions as water channel. It has also been shown to be able to facilitate the transport of urea and hydrogen peroxide. Highly expressed in vascular tissues of the root, stem, cauline leaves and flowers but not in the apical meristems. The mRNA is cell-to-cell mobile.
AT2G36850	GSL8	0.0289258	-1.04566	Encodes GSL8, a member of the Glucan Synthase-Like (GSL) family believed to be involved in the synthesis of the cell wall component callose. GSL8 is required for male gametophyte development and plant growth. Has a role in entry of microspores into mitosis. Also refer to GSL10 (At3g07160).
AT2G36870	XTH32	7.5061e-06	-1.76458	Encodes a xyloglucan endotransglycosylase/hydrolase. Protein sequence and phylogenetic analysis indicates that this enzyme resides in Group III-A of the XTH family, with high similarity to Tropaeolum majus (nasturtium) xyloglucanase 1 (TmNXG1). By sequence similarity to XTH31 (At3g44990) and in vivo analysis, likely to exhibit predominant xyloglucan endo-hydrolase activity (EC 3.2.1.151) with onl…
AT2G36880	MAT3	2.25233e-09	-1.50091	methionine adenosyltransferase 3.
AT2G36910	ABCB1	0.00115263	-1.22067	Belongs to the family of ATP-binding cassette (ABC) transporters. Also known as AtMDR1.Possibly regulates auxin-dependent responses by influencing basipetal auxin transport in the root. Exerts nonredundant, partially overlapping functions with the ABC transporter encoded by AT3G28860. PGP1 mediates cellular efflux of IAA and interacts with PIN genes that may confer an accelerated vectoral compone…
AT2G36950	--	0.00017604	1.28307	Heavy metal transport/detoxification superfamily protein.
AT2G37030	--	3.29934e-06	-4.88305	SAUR-like auxin-responsive protein family.
AT2G37040	PAL1	3.81852e-13	-1.88967	Encodes PAL1, a phenylalanine ammonia-lyase. Arabidopsis has four PALs: AT2G37040 (PAL1), AT3G53260 (PAL2), AT5G04230 (PAL3) and AT3G10340 (PAL4).
AT2G37050	--	0.00211185	-1.15691	Leucine-rich repeat protein kinase family protein.
AT2G37060	--	0.00849048	1.03126	nuclear factor Y, subunit B8.
AT2G37100	--	0.00492882	-1.60645	protamine P1 family protein.
AT2G37170	PIP2B	9.12419e-09	1.15072	a member of the plasma membrane intrinsic protein subfamily PIP2. localizes to the plasma membrane and exhibits water transport activity in Xenopus oocyte. expressed specifically in the vascular bundles and protein level increases slightly during leaf dev
AT2G37180	RD28	6.52591e-39	3.32802	a member of the plasma membrane intrinsic protein PIP2. functions as aquaporin and is involved in desiccation.
AT2G37330	ALS3	0.0147467	-1.31463	Encodes an ABC transporter-like protein, without an ATPase domain, required for aluminum (Al) resistance/tolerance and may function to redistribute accumulated Al away from sensitive tissues in order to protect the growing root from the toxic effects of Al.
AT2G37380	MAKR3	0.000201813	-3.6155	Encodes a member of the MAKR (MEMBRANE-ASSOCIATED KINASE REGULATOR) gene family. MAKRs have putative kinase interacting motifs and membrane localization signals. Known members include: AT5G26230 (MAKR1), AT1G64080 (MAKR2), AT2G37380 (MAKR3), AT2G39370 (MAKR4), AT5G52870 (MAKR5) and AT5G52900 (MAKR6).
AT2G37430	ZAT11	0.00575467	-4.65588	Encodes a member of the zinc finger family of transcriptional regulators. It is expressed in many root tips, primary roots, cotyledons and hypocotyl. The protein is localized to the nucleus. Overexpression of ZAT11 causes increased root growth and increased sensitivity to nickel ions. The mRNA is cell-to-cell mobile.
AT2G37450	UMAMIT13	0.0346121	-1.12097	nodulin MtN21-like transporter family protein
AT2G37460	UMAMIT12	0.0032168	-1.64518	nodulin MtN21-like transporter family protein
AT2G37470	--	1.29194e-07	-1.32704	Histone superfamily protein.
AT2G37640	EXP3	0.00240255	-1.63854	member of Alpha-Expansin Gene Family. Naming convention from the Expansin Working Group (Kende et al, 2004. Plant Mol Bio). Involved in the formation of nematode-induced syncytia in roots of Arabidopsis thaliana.
AT2G37770	ChlAKR	5.2201e-08	1.97719	Encodes an NADPH-dependent aldo-keto reductase that can act on a wide variety of substrates in vitro including saturated and unsaturated aldehydes, steroids, and sugars. GFP-tagged AKR4C9 localizes to the chloroplast where it may play a role in detoxifying reactive carbonyl compounds that threaten to impair the photosynthetic process. Transcript levels for this gene are up-regulated in response t…
AT2G37950	--	3.41148e-05	-5.69222	RING/FYVE/PHD zinc finger superfamily protein.
AT2G38010	--	0.0358335	-1.58478	Neutral/alkaline non-lysosomal ceramidase.
AT2G38050	DET2	0.00440197	-1.58032	Similar to mammalian steroid-5-alpha-reductase. Involved in the brassinolide biosynthetic pathway.
AT2G38080	IRX12	0.0186442	-1.21905	LAC4 appears to have laccase activity based on enzyme assays performed using lac4 mutants. These mutants also have reduced levels of lignin. LAC4 is expressed in vascular bundles and fibers and likely contributes to lignin biosynthesis, and hence cell wall biosynthesis, there. lac4/irx12 mutants have a mild irregular xylem phenotype.
AT2G38120	AUX1	1.26549e-11	-1.87037	Encodes an auxin influx transporter. AUX1 resides at the apical plasma membrane of protophloem cells and at highly dynamic subpopulations of Golgi apparatus and endosomes in all cell types. AUX1 action in the lateral root cap and/or epidermal cells influences lateral root initiation and positioning. Shoot supplied ammonium targets AUX1 and inhibits lateral root emergence. The mRNA is cell-to-cell…
AT2G38170	CAX1	1.57639e-08	-1.4476	Encodes a high affinity vacuolar calcium antiporter. The residue His 338 is critical to Ca2+ transport activity. Disruption of CAX1 reduces manganese and zinc of shoot tissue and results in a decrease in the activity of vacuolar V-type proton ATPase.
AT2G38250	--	0.00181486	2.67556	Homeodomain-like superfamily protein.
AT2G38290	AMT2	0.00995338	-1.59311	encodes a high-affinity ammonium transporter, which is expressed in shoot and root. Expression in root and shoot is under nitrogen and carbon dioxide regulation, respectively.
AT2G38330	--	0.000156646	1.45259	MATE efflux family protein.
AT2G38340	DREB19	1.49025e-08	4.47306	encodes a member of the DREB subfamily A-2 of ERF/AP2 transcription factor family. The protein contains one AP2 domain. There are eight members in this subfamily including DREB2A AND DREB2B that are involved in response to drought.
AT2G38460	IREG1	0.00524385	-3.20943	Encodes IRON REGULATED1 (IREG1/FPN1), one of the Arabidopsis orthologs (AT2G38460/IREG1/FPN1 and AT5G03570/IREG2/FPN2) the iron efflux transporter ferroportin (FPN) identified in animals.
AT2G38465	--	0.0120709	2.4557	hypothetical protein.
AT2G38530	LTP2	0.00293486	-1.79921	Involved in lipid transfer between membranes and plays a role in maintaining the integrity of the cuticle-cell wall interface. Belongs to a family of Lipid transfer proteins. Sequence similarity to other plant/Arabidopsis LPT genes but highest similarity to LPT1. Stress and pathogen-inducible motifs found in the upstream region. Expressed in flower, leaves and siliques but absent in roots. Predic…
AT2G38940	PHT1%3B4	0.000104193	-1.9223	Encodes Pht1;4, a member of the Pht1 family of phosphate transporters which include: Pht1;1/At5g43350, Pht1;2/At5g43370, Pht1;3/At5g43360, Pht1;4/At2g38940, Pht1;5/At2g32830, Pht1;6/At5g43340, Pht1;7/At3g54700, Pht1;8/At1g20860, Pht1;9/At1g76430 (Plant Journal 2002, 31:341). Expression is upregulated in the shoot of cax1/cax3 mutant and is responsive to phosphate (Pi) and not phosphite (Phi) in r…
AT2G39040	--	0.0277983	-1.5259	Peroxidase superfamily protein.
AT2G39180	CCR2	0.000968693	-3.05659	CRINKLY4 related 2.
AT2G39210	--	0.0212485	-1.26487	Major facilitator superfamily transmembrane transporter responsible for the uptake of picolinate herbicides.
AT2G39220	PLP6	0.00017008	-2.54003	Phospholipase pPLAIIIa involved in seed germination and resistance to Turnip Crinkle Virus.
AT2G39250	SNZ	0.00119956	-2.06059	Encodes a AP2 domain transcription factor that can repress flowering. SNZ and its paralogous gene, SCHLAFMUTZE (SMZ), share a signature with partial complementarity to the miR172 microRNA, whose precursor is induced upon flowering.
AT2G39360	--	0.026477	-1.11892	Protein kinase superfamily protein.
AT2G39400	--	0.0183542	-1.16336	alpha/beta-Hydrolases superfamily protein.
AT2G39660	BIK1	0.0403368	-1.31046	Encodes a plasma membrane-localized ser/thr protein kinase that is a crucial component of host response signaling required to activate the resistance responses to Botrytis and A. brassicicola infection. It is likely a negative regulator of salicylic acid accumulation and basal defense against virulent bacterial pathogens. Together with ER plays opposing roles in leaf morphogenesis and inflorescen…
AT2G39700	EXPA4	6.57878e-12	-2.50975	putative expansin. Naming convention from the Expansin Working Group (Kende et al, 2004. Plant Mol Bio). Involved in the formation of nematode-induced syncytia in roots of Arabidopsis thaliana.
AT2G39705	RTFL8	3.0248e-14	-3.13164	ROTUNDIFOLIA like 8.
AT2G39740	HESO1	0.00695451	1.13574	Encodes HESO1 (HEN1 suppressor 1), a terminal nucleotidyl transferase that uridylates miRNAs and siRNAs at 3′ end. HESO1-mediated 3′ uridylation destabilizes small RNAs in hen1.
AT2G39795	--	0.00369742	-1.01317	Mitochondrial glycoprotein family protein.
AT2G39870	--	1.64657e-05	-1.5975	hypothetical protein.
AT2G39980	--	0.00568853	-2.49977	HXXXD-type acyl-transferase family protein.
AT2G40000	HSPRO2	7.11213e-16	-2.54191	ortholog of sugar beet HS1 PRO-1 2.
AT2G40020	--	0.000521788	-1.69837	Nucleolar histone methyltransferase-related protein.
AT2G40110	--	0.011248	-2.38397	Yippee family putative zinc-binding protein.
AT2G40150	TBL28	0.0208739	-2.30679	Encodes a member of the TBL (TRICHOME BIREFRINGENCE-LIKE) gene family containing a plant-specific DUF231 (domain of unknown function) domain. TBL gene family has 46 members, two of which (TBR/AT5G06700 and TBL3/AT5G01360) have been shown to be involved in the synthesis and deposition of secondary wall cellulose, presumably by influencing the esterification state of pectic polymers. A nomenclature…
AT2G40230	--	0.0404327	-1.24213	HXXXD-type acyl-transferase family protein.
AT2G40270	--	0.00804731	-1.41594	Protein kinase family protein.
AT2G40280	--	0.0206346	-1.21101	S-adenosyl-L-methionine-dependent methyltransferases superfamily protein.
AT2G40300	FER4	3.29013e-09	1.26071	Encodes FERRITIN 4, AtFER4. Ferritins are a class of 24-mer multi-meric proteins found in all kingdoms of life. Function as the main iron store in mammals. Evidence suggests that Arabidopsis ferritins are essential to protect cells against oxidative damage, but they do not constitute the major iron pool. Localize to mitochondria. Knock out mutants are not sensitive to abiotic stress.
AT2G40330	PYL6	0.000180449	-2.90819	Encodes a member of the PYR (pyrabactin resistance )/PYL(PYR1-like)/RCAR (regulatory components of ABA receptor) family proteins with 14 members. PYR/PYL/RCAR family proteins function as abscisic acid sensors. Mediate ABA-dependent regulation of protein phosphatase 2Cs ABI1 and ABI2.
AT2G40435	--	0.0114979	-4.51996	transcription factor SCREAM-like protein.
AT2G40460	--	0.0112486	-2.01204	Major facilitator superfamily protein.
AT2G40475	ASG8	5.67134e-05	-2.33573	hypothetical protein.
AT2G40570	--	0.00469406	-1.78809	initiator tRNA phosphoribosyl transferase family protein.
AT2G40610	EXPA8	8.69084e-14	-3.05806	member of Alpha-Expansin Gene Family. Naming convention from the Expansin Working Group (Kende et al, 2004. Plant Mol Bio). Involved in the formation of nematode-induced syncytia in roots of Arabidopsis thaliana.
AT2G40700	--	8.28934e-05	-1.86752	DEAD-box helicase family protein. Overexpression confers tolerance to salt stress.
AT2G40820	--	0.0243411	-1.23401	stomatal closure actin-binding-like protein.
AT2G40830	RHC1A	2.71626e-19	2.29974	Encodes an E3 ubiquitin ligase for the GA-receptor GID1 that functions as a negative regulator of GA signaling in seedlings and seeds by inducing ubiquitin-dependent proteolysis of GID1s. Tyr321 phosphorylation of GARU by TAGK2 inactivates GARU.
AT2G40900	UMAMIT11	2.04849e-05	-1.86931	Encodes a plasma membrane-localized amino acid transporter likely involved in amino acid export in the developing seed.
AT2G40920	--	0.00212829	-1.64915	F-box and associated interaction domains-containing protein.
AT2G40950	BZIP17	7.73679e-07	1.64516	bZIP17 appears to regulate transcription as part of a salt and osmotic stress response. zip17 mutants show enhanced inhibition of primary root elongation in response to NaCl. Several salt-responsive genes, such as ATHB-7 show a reduced transcriptional response to a salt treatment in zip17 mutant seedlings. myc:bZIP17 undergoes proteolytic processing in salt-treated wild type seedlings, but not in…
AT2G40960	--	7.92997e-05	1.33467	Single-stranded nucleic acid binding R3H protein.
AT2G41010	CAMBP25	3.74745e-07	-2.31418	Encodes a novel calmodulin binding protein whose gene expression is induced by dehydration and ionic (salt) and non-ionic (mannitol) osmotic stress. Lines over-expressing this gene are more sensitive and anti-sense lines are more tolerant to osmotic stress, suggesting this gene may be a negative regulator of response to osmotic stress.
AT2G41070	EEL	0.0403183	1.5555	Transcription factor homologous to ABI5. Regulates AtEm1 expression by binding directly at the AtEm1 promoter. Located in the nucleus and expressed during seed maturation in the cotyledons and later in the whole embryo.
AT2G41160	--	5.81902e-44	3.38816	ATI3A interacting protein containing a large N-terminal rhomboid-like transmembrane domain and a UBA domain at their C terminus, localized in the ER with a role in plant heat tolerance. UBAC2 proteins may act as both cargo receptors and inducers of an ATI3-mediated selective autophagy pathway, where ATI3 and UBAC2 proteins are delivered to the vacuole under ER stress in an autophagy-dependent man…
AT2G41170	--	0.000250113	1.22816	F-box family protein.
AT2G41180	SIB2	2.65299e-05	-2.1983	VQ motif-containing protein.
AT2G41190	--	1.70198e-05	2.29494	Transmembrane amino acid transporter family protein.
AT2G41380	--	0.0117631	-1.51263	S-adenosyl-L-methionine-dependent methyltransferases superfamily protein.
AT2G41540	GPDHC1	0.00127364	-1.2625	Encodes a protein with NAD-dependent glycerol-3-phosphate (G3P) dehydrogenase which was shown to complement an Escherichia coli strain: BB20-14, auxotrophic for glycerol/G3P due to a loss-of-function mutation in the gpsA gene.
AT2G41640	--	0.000980926	-2.20261	Glycosyltransferase family 61 protein.
AT2G41660	MIZ1	0.00752277	1.06262	Essential for hydrotropism in roots. Mutant roots are defective in hydrotropism, and have slightly reduced phototropism and modified wavy growth response. Has normal gravitropism and root elongation.
AT2G41705	--	5.45338e-05	-2.2201	Encodes a fluoride export protein.
AT2G41730	--	3.11112e-07	2.01128	Expression in rosette leaves is activated by high concentration of boron.
AT2G41770	--	0.00992582	-1.06412	Regulates the assembly and trafficking of cellulose synthase complexes.
AT2G41800	--	0.00812141	-1.22924	Encodes a DUF642 cell wall protein that is highly induced during the M/G1 phases of the cell cycle and is involved in hypocotyl cell elongation.
AT2G41830	--	0.0198685	1.57459	Uncharacterized protein.
AT2G41835	--	0.0178961	1.11331	zinc finger (C2H2 type, AN1-like) family protein.
AT2G41960	--	0.000733533	-1.34519	hypothetical protein.
AT2G41970	--	0.0346111	-1.52424	Encodes MRI, a plasma membrane-localized member of the RLCK-VIII subfamily. Preferentially expressed in both pollen tubes and root hairs. mri-knockout mutants display spontaneous pollen tube and root-hair bursting.
AT2G41980	--	0.0188266	-1.43205	SINAT1 is an E3 ligase involved in protein ubiquination. Along with MUSE13/14 targets ATG6 ubiquination to regulate autophagosome assembly.
AT2G42010	PLDBETA1	0.0108398	1.25312	phospholipase D (PLDbeta)
AT2G42030	--	0.00177507	-1.09435	Encodes a RING domain E3 ligase. Has overlapping function with MUSE1 in the negative regulation of defence responses. SIKIC2 (and possibly SIKIC1 and 3) is ubiquination target.
AT2G42150	--	9.09891e-08	3.92821	DNA-binding bromodomain-containing protein.
AT2G42170	--	0.00245382	-2.78955	Actin family protein.
AT2G42190	--	7.451e-05	-1.98201	rho GTPase-activating gacO-like protein.
AT2G42250	CYP712A1	0.0199816	1.66167	member of CYP712A
AT2G42270	--	0.00046033	1.00252	Similar to yeast Brr2p DEAD/DExH box ATP-dependent RNA helicase.
AT2G42280	FBH4	0.00713089	-1.52627	basic helix-loop-helix (bHLH) DNA-binding superfamily protein.
AT2G42300	--	0.00391089	-1.18462	Together with bHLH60 associates with phytochrome interacting factor 7 to regulate hypocotyl elongation.
AT2G42320	--	3.23158e-05	-1.53681	nucleolar protein gar2-like protein.
AT2G42350	--	0.0132802	-2.38195	RING/U-box superfamily protein.
AT2G42360	--	0.0431395	-2.03275	RING/U-box superfamily protein.
AT2G42380	BZIP34	1.78357e-09	-1.98949	Encodes a member of the BZIP family of transcription factors. Forms heterodimers with the related protein AtbZIP61. Binds to G-boxes in vitro and is localized to the nucleus in onion epidermal cells.
AT2G42400	VOZ2	0.00619485	1.00709	VOZ transcription factor which acts as positive regulator of several salt-responsive genes. Functionally redundant in salt stress with VOZ1.
AT2G42540	COR15A	0.000422968	1.54732	A cold-regulated gene whose product is targeted to the chloroplast. Cor15am protects stromal proteins from aggregation under various stress conditions. Constitutive expression increases freezing tolerance in protoplasts in vitro and chloroplasts in vivo. NMR and x-ray diffraction studies suggest that COR15a alters the intrinsic curvature of the inner membrane of chloroplast envelope. Late Embryog…
AT2G42760	--	0.00659272	-2.85786	DUF1685 family protein.
AT2G42840	PDF1	8.43848e-05	-1.06063	Encodes a putative extracellular proline-rich protein is exclusively expressed in the L1 layer of vegetative, inflorescence and floral meristems and the protoderm of organ primordia.
AT2G42870	PAR1	1.16736e-17	-4.45537	Encodes PHYTOCHROME RAPIDLY REGULATED1 (PAR1), an atypical basic helix-loop-helix (bHLP) protein. Closely related to PAR2 (At3g58850). Up regulated after simulated shade perception. Acts in the nucleus to control plant development and as a negative regulator of shade avoidance response. Functions as transcriptional repressor of auxin-responsive genes SAUR15 (AT4G38850) and SAUR68 (AT1G29510).
AT2G42880	MPK20	0.000881605	-1.07946	member of MAP Kinase
AT2G42900	--	1.23691e-08	-6.54429	Plant basic secretory protein (BSP) family protein.
AT2G43020	PAO2	6.98796e-06	1.56225	Encodes a polyamine oxidase.
AT2G43110	--	0.0344855	-1.43177	U3 containing 90S pre-ribosomal complex subunit.
AT2G43160	--	2.84494e-08	1.27048	Involved in plant trans-Golgi network (TGN) transport.
AT2G43200	--	0.00481542	-4.65433	S-adenosyl-L-methionine-dependent methyltransferases superfamily protein.
AT2G43250	--	0.00119352	-2.43711	transmembrane protein.
AT2G43310	--	0.0125823	-3.12663	Member of the uL18 RNA-binding protein family. uL18 proteins share a short structurally conserved domain that binds the 5S rRNA and allow its incorporation into ribosomes.
AT2G43340	--	2.90445e-07	2.36603	hypothetical protein (DUF1685).
AT2G43500	--	1.80347e-08	3.42895	Plant regulator RWP-RK family protein.
AT2G43590	--	0.00149629	-1.46249	Chitinase family protein.
AT2G43620	--	0.0144892	-1.36246	Chitinase family protein.
AT2G43630	--	2.09853e-09	1.43033	nucleusenvelope protein.
AT2G43650	EMB2777	1.60565e-05	-1.6931	SAS10/C1D family protein. Loss of function mutants are embryo lethal.Ubiquitously expressed, with preference for tissues undergoing rapid cellular growth and differentiation.
AT2G43870	--	0.00449331	-3.56196	Pectin lyase-like superfamily protein.
AT2G43880	--	0.0023859	-2.43646	Pectin lyase-like superfamily protein.
AT2G44010	--	0.000562072	-2.19848	hypothetical protein.
AT2G44020	--	0.0202691	-1.55142	Mitochondrial transcription termination factor family protein.
AT2G44080	ARL	0.0121146	-1.62661	Encodes ARL, a gene similar to ARGOS involved in cell expansion-dependent organ growth. Upregulated by brassinosteroid. Acts downstream of BRI1. The mRNA is cell-to-cell mobile.
AT2G44230	--	3.84641e-08	-2.83864	hypothetical protein (DUF946).
AT2G44260	--	0.0291859	-1.00708	DUF946 family protein (DUF946).
AT2G44300	--	0.00111404	-2.16124	Bifunctional inhibitor/lipid-transfer protein/seed storage 2S albumin superfamily protein.
AT2G44380	--	0.00529147	-1.50682	Cysteine/Histidine-rich C1 domain family protein.
AT2G44600	--	8.73035e-07	2.13118	hypothetical protein.
AT2G44660	--	4.01749e-08	1.68003	ALG6, ALG8 glycosyltransferase family.
AT2G44730	--	4.69994e-09	-2.97674	Alcohol dehydrogenase transcription factor Myb/SANT-like family protein.
AT2G44735	--	0.0102779	-3.13052	transmembrane protein.
AT2G44740	CYCP4%3B1	4.10956e-05	-4.3338	cyclin p4.
AT2G44790	UCC2	0.000623079	-1.21988	Encodes a uclacyanin, a protein precursor that is closely related to precursors of stellacyanins and a blue copper protein from pea pods.
AT2G44840	ERF13	0.00366242	-3.84143	encodes a member of the ERF (ethylene response factor) subfamily B-3 of ERF/AP2 transcription factor family. The protein contains one AP2 domain. There are 18 members in this subfamily including ATERF-1, ATERF-2, AND ATERF-5. The mRNA is cell-to-cell mobile.
AT2G44860	--	0.0129479	-1.38335	cytosolic ribosomal protein gene, part of eL24 family
AT2G45080	cycp3%3B1	0.0330462	-4.03509	cyclin p3.
AT2G45160	HAM1	3.56214e-24	-4.50767	Belongs to one of the LOM (LOST MERISTEMS) genes: AT2G45160 (LOM1), AT3G60630 (LOM2) and AT4G00150 (LOM3). LOM1 and LOM2 promote cell differentiation at the periphery of shoot meristems and help to maintain their polar organization.
AT2G45180	--	3.24988e-07	-1.04636	nsLTP family-related gene. Expression is strongly suppressed by bacterial pathogens. Mutants are more susceptible to pathogens and abiotic stressors suggesting a function in basal stress response.
AT2G45210	SAUR36	2.57221e-06	-2.76364	SAUR-like auxin-responsive protein family.
AT2G45260	--	0.0264169	-1.2199	Negatively regulates autophagy by direct interaction with the key autophagy adaptor ATG8E, thus directly linking autophagy and drought tolerance. Contains a DUF641 domain which is is plant specific.
AT2G45310	GAE4	0.000679877	-2.07663	UDP-D-glucuronate 4-epimerase
AT2G45350	CRR4	1.29997e-10	4.06716	Encodes a member of a PCMP (plant combinatorial and modular protein) family (PCMP-E subfamily) with 11 pentatricopeptide (PPR) repeats. The protein is involved in RNA editing of the initiation codon of ndhD in the chloroplast.
AT2G45380	--	5.5793e-14	3.03	myeloid leukemia factor.
AT2G45470	FLA8	3.32042e-17	-2.43467	Fasciclin-like arabinogalactan protein. Possibly involved in embryogenesis and seed development.
AT2G45500	--	0.0194183	1.29865	AAA-type ATPase family protein.
AT2G45560	CYP76C1	0.00426746	-2.38355	cytochrome P450 monooxygenase
AT2G45590	--	2.18291e-07	-2.65472	Protein kinase superfamily protein.
AT2G45700	--	0.0316921	-1.04727	sterile alpha motif (SAM) domain-containing protein.
AT2G45750	--	0.000780162	-3.11123	S-adenosyl-L-methionine-dependent methyltransferases superfamily protein.
AT2G45850	--	0.000653698	-2.46138	AT hook motif DNA-binding family protein.
AT2G45970	CYP86A8	0.00103146	-1.66039	Encodes a member of the CYP86A subfamily of cytochrome p450 genes. Expressed at moderate levels in flowers, leaves, roots and stems.Mutant seeds have reduced seed longevity, higher tetrazolium salt uptake and reduction, and reduced lipid polyester barriers (PMID:32519347).
AT2G46030	UBC6	0.0182559	-1.20494	Ubiquitin conjugating enzyme E2
AT2G46060	--	0.00739195	-1.72994	transmembrane protein-like protein.
AT2G46080	BPS2	8.162e-06	1.27292	Encodes a protein related to BYPASS1 (BPS1). Regulates production of mobile compound: bps signal.
AT2G46210	SLD2	0.000544387	-4.99031	Fatty acid/sphingolipid desaturase.
AT2G46240	BAG6	2.35822e-178	10.1286	A member of Arabidopsis BAG (Bcl-2-associated athanogene) proteins, plant homologs of mammalian regulators of apoptosis. Expression of BAG6 in leaves was strongly induced by heat stress. Knockout mutants exhibited enhanced susceptibility to fungal pathogen Botrytis cinerea. Plant BAG proteins are multi-functional and remarkably similar to their animal counterparts, as they regulate apoptotic-like…
AT2G46270	GBF3	2.99358e-05	1.63014	encodes a bZIP G-box binding protein whose expression is induced by ABA. It has been shown to bind to Adh that contains the G-box and is induced by cold and water deprivation. GBF3 has been shown to be expressed mostly in the root and dark-grown leaves. GBF3 can act as homodimers and as heterodimers with GFB1, GBF2 and GBF4. In addition, GBF3!?s DNA binding activity is enhanced by GIP1, GPRI1 and…
AT2G46310	CRF5	0.0246473	-1.58341	CRF5 encodes one of the six cytokinin response factors. It is transcriptionally upregulated in response to cytokinin. CRF5 belongs to the AP2/ERF superfamily of the transcriptional factors. CRF proteins rapidly relocalize to the nucleus in response to cytokinin. Analysis of loos-of-function mutants revealed that the CRFs function redundantly to regulate the development of embryos, cotyledons and …
AT2G46330	AGP16	8.1237e-26	-2.32421	Encodes arabinogalactan protein (AGP16).
AT2G46390	SDH8	0.0119611	1.07627	predicted to encode subunit 8 of mitochondrial complex II and to participate in the respiratory chain
AT2G46450	CNGC12	0.0326628	-1.23236	Member of Cyclic nucleotide gated channel family.Positive regulator of resistance against avirulent fungal pathogen.Suppresses the phenotype conferred by cpr22 in a dosage-dependent manner.
AT2G46510	AIB	0.023203	-1.82949	Encodes a nuclear localized BLH domain containing transcriptional activator involved in response to ABA. Overexpression confers enhanced ABA responsiveness while loss of function mutants are ABA sensitive.bHLH17 interacts with JAZ proteins, and functions redundantly with bHLH3, bHLH13 and bHLH14 to negatively regulate jasmonate responses.
AT2G46640	--	0.00700717	1.50769	Encodes TAC1 (Tiller Angle Control 1). Influences axillary branch growth angle. Inflorescence stems of TAC1 mutants are vertically oriented and have axillary shoots with narrow branch angles.
AT2G46650	--	4.08357e-06	-1.64854	member of Cytochromes b5 The mRNA is cell-to-cell mobile.
AT2G46690	--	0.00192293	-2.72925	Regulates ABA-mediated responses to drought stress.
AT2G46790	PRR9	1.38985e-22	3.75166	Pseudo-response regulator PRR9. Involved in clock function. PRR7 and PRR9 are partially redundant essential components of a temperature-sensitive circadian system. CCA1 and LHY had a positive effect on PRR9. Interact with TOC1 in a yeast two-hybrid assay. Acts as transcriptional repressor of CCA1 and LHY. Acts additively with EC, PRR5 and PRR7 to regulate hypocotyl growth under photoperiodic cond…
AT2G46870	NGA1	1.72927e-05	-5.75232	Member of the RAV family of DNA binding proteins. Contains B3 domain. Recognizes 5'-CACCTG-'3 motif.
AT2G46890	--	8.68474e-05	-2.57884	3-oxo-5-alpha-steroid 4-dehydrogenase (DUF1295).
AT2G46915	--	0.00197241	1.18341	DUF3754 family protein, putative (DUF3754).
AT2G46920	POL	0.0215334	-1.51826	Pol mutations are recessive, partial suppressors of meristem defects in strong clv1 and clv3 mutants, and nearly complete suppressors of weak clv1 mutants. Single mutants appear normal. Acts downstream of the CLV signaling pathway in meristem development and is required together with PLL1 for stem-cell maintenance through the regulation of WUS.
AT2G47090	--	0.017304	-1.4393	Ubiquitin E3 ligase. Regulates the stability of WRKY33 to modulate the submergence response. Expression is repressed by hypoxia.
AT2G47160	BOR1	0.00025775	-1.76937	Encodes a key transporter under boron (B) limitation in the soil. Protein accumulates in shoots and roots under conditions of boron deficiency and is degraded within several hours of restoring boron supply. Localized to the plasma membrane under B limitation, and to the cytoplasm after B application before degradation. Protein is transferred via the endosomes to the vacuole for degradation. Local…
AT2G47170	ARF1A1C	8.08652e-07	1.17825	Gene encoding ADP-ribosylation factor and similar to other ARFs and ARF-like proteins. Members of this family are known to be essential for vesicle coating and uncoating and functions in GTP-binding. The gene is shown to play a role in cell division, cell expansion and cellulose production using antisense construct. The mRNA is cell-to-cell mobile.
AT2G47180	GolS1	4.76281e-142	9.25975	GolS1 is a galactinol synthase that catalyzes the formation of galactinol from UDP-galactose and myo-inositol. GolS1 transcript levels rise in response to methyl viologen, an oxidative damage-inducing agent. Plants over-expressing GolS1 have increased tolerance to salt, chilling, and high-light stress.
AT2G47200	--	0.0169121	-1.71826	hypothetical protein.
AT2G47240	LACS1	0.00460232	-1.01133	Encodes an acyl-CoA synthetase that acts on long-chain and very-long-chain fatty acids, involved in cuticular wax and cutin biosynthesis The mRNA is cell-to-cell mobile.
AT2G47260	WRKY23	0.0406176	-2.21804	Encodes a member of WRKY Transcription Factor; Group I. Involved in nematode feeding site establishment and auxin mediated PIN polar localization in roots. Expression is induced by auxin.
AT2G47360	--	0.0232888	-1.55199	transmembrane protein.
AT2G47370	--	0.00250637	-2.2674	Calcium-dependent phosphotriesterase superfamily protein.
AT2G47460	MYB12	0.00811288	1.55595	"MYB12 belongs to subgroup 7 of the R2R3-MYB family. It strongly activates the promoters of chalcone synthase (CHS), flavanone 3-hydroxylase (F3H), flavonol synthase (FLS) and - to a lesser extent - chalcone flavanone isomerase (CHI), but cannot activate the promoters of flavonoid-3'hydroxylase (F3'H) and dihydroflavonol 4-reductase (DF). The activation requires a functional MYB recognition eleme…
AT2G47520	ERF71	5.3685e-07	2.64488	encodes a member of the ERF (ethylene response factor) subfamily B-2 of ERF/AP2 transcription factor family. The protein contains one AP2 domain. There are 5 members in this subfamily including RAP2.2 AND RAP2.12. It plays a role in hypoxia-induced root slanting.
AT2G47540	--	0.0137293	-1.45945	Pollen Ole e 1 allergen and extensin family protein.
AT2G47560	--	3.35342e-05	-2.8108	RING/U-box superfamily protein.
AT2G47730	GSTF8	7.35627e-46	3.09204	Encodes glutathione transferase belonging to the phi class of GSTs. Naming convention according to Wagner et al. (2002).
AT2G47770	TSPO	0.0040962	1.95786	Encodes a membrane-bound protein designated AtTSPO (Arabidopsis thaliana TSPO-related). AtTSPO is related to the bacterial outer membrane tryptophan-rich sensory protein (TspO) and the mammalian mitochondrial 18 kDa Translocator Protein (18 kDa TSPO), members of the TspO/MBR domain-containing membrane proteins. Mainly detected in dry seeds, but can be induced in vegetative tissues by osmotic or s…
AT2G47800	ABCC4	0.0417913	-1.19928	Encodes a plasma membrane localized ATPase transporter involved in multidrug transport. The expression of this gene is upregulated by herbicide safeners such as benoxacor, fluxofenim and fenclorim. The mRNA is cell-to-cell mobile.
AT2G47930	AGP26	0.0201669	-1.18908	arabinogalactan protein 26.
AT2G47950	--	0.000216335	3.7026	myelin transcription factor-like protein.
AT2G47990	SWA1	0.015047	-1.37997	Encodes a transducin family nucleolar protein with six WD40 repeats that is most likely involved in 18S rRNA biogenesis. The slow progression of the gametophytic division cycles in swa1 suggested that the SWA1 protein is required for the normal progression of mitotic division cycles through the regulation of cell metabolism. Ubiquitously expressed throughout the plant.
AT2G48080	--	0.000368409	-3.78514	oxidoreductase, 2OG-Fe(II) oxygenase family protein.
AT2G48110	REF4	0.0268176	1.18913	Encodes a novel protein of unknown function with homologs in non-seed plants. Sequence analysis predicts membrane spanning domains and a putative protein-protein interaction domain. Semi-dominant mutations display defects in phenylpropanoid accumulation suggesting a role in phenylpropanoid metabolism. It has been shown to physically associate with the conserved transcriptional coregulatory comple…
AT3G01070	ENODL16	1.88562e-39	5.93134	early nodulin-like protein 16.
AT3G01210	--	0.000115651	1.29043	ACD11 binding partner, may be involved in negative regulation of ROS-mediated defense response.
AT3G01350	--	7.83755e-05	-3.93543	Major facilitator superfamily protein.
AT3G01560	--	3.64798e-05	1.21675	proline-rich receptor-like kinase, putative (DUF1421).
AT3G01650	RGLG1	0.0117407	1.09053	Encodes RGLG1 (RING domain ligase 1), a RING domain ubiquitin E3 ligase that negatively regulates the drought stress response by mediating ERF53 transcriptional activity. ABA inhibits myristoylation and induces shuttling of the RGLG1 to promote nuclear degradation of PP2CA.
AT3G01660	--	0.0349929	-1.04242	S-adenosyl-L-methionine-dependent methyltransferases superfamily protein.
AT3G01710	--	0.00670513	-3.12747	TPX2 (targeting protein for Xklp2) protein family.
AT3G01720	--	0.000303712	-2.00493	peptidyl serine alpha-galactosyltransferase.
AT3G01730	--	0.005823	-4.65686	Mutants exhibit shorter root hairs under phosphate-deficient conditions.
AT3G01810	--	0.00452428	-1.68251	EEIG1/EHBP1 protein amino-terminal domain protein.
AT3G01960	--	0.00738134	-1.35965	hypothetical protein.
AT3G02000	ROXY1	0.00865703	-4.3775	Encodes a member of the CC-type glutaredoxin (ROXY) family that has been shown to interact with the transcription factor TGA2 and suppress ORA59 promoter activity. It is required for proper petal initiation and organogenesis. It is likely to function in the temporal and spatial expression regulation of AGAMOUS in the first and second whorl. Its function is dependent on the Cysteine 49 residue and…
AT3G02020	AK3	0.00334868	-1.34497	encodes a monofunctional aspartate kinase
AT3G02040	SRG3	1.02736e-07	-2.26216	Encodes a member of the glycerophosphodiester phosphodiesterase (GDPD) family. Has glycerophosphodiester phosphodiesterase activity. Functions in maintaining cellular phosphate homeostasis under phosphate starvation. The mRNA is cell-to-cell mobile.
AT3G02050	KUP3	0.00341938	-1.25301	potassium transporter KUP3p (KUP3)
AT3G02060	--	0.0323523	-1.03926	DEAD/DEAH box helicase.
AT3G02170	LNG2	1.06003e-07	-2.55788	Encodes LONGIFOLIA2 (LNG2). Regulates leaf morphology by promoting cell expansion in the leaf-length direction. The LNG2 homologue LNG1 (At5g15580) has similar function.
AT3G02250	--	0.00826897	-1.24413	O-fucosyltransferase family protein.
AT3G02350	GAUT9	0.00416305	-1.03783	Encodes a protein with putative galacturonosyltransferase activity. The mRNA is cell-to-cell mobile.
AT3G02380	COL2	0.00025443	-1.37089	homologous to the flowering-time gene CONSTANS (CO) encoding zinc-finger proteins
AT3G02400	--	0.0244814	-2.75411	Contains a single exon and encodes a ~66-kD protein with a Forkhead- Associated domain. Binds the promoter of PEX11b and expression is correlated with negative regulation of PEX11b.
AT3G02460	--	0.0131809	-1.354	Ypt/Rab-GAP domain of gyp1p superfamily protein.
AT3G02470	SAMDC	4.82998e-09	-1.15951	Encodes a S-adenosylmethionine decarboxylase involved in polyamine biosynthesis.
AT3G02480	--	7.78795e-07	1.9501	Late embryogenesis abundant protein (LEA) family protein.
AT3G02500	--	0.00195218	-5.16768	mental retardation GTPase activating protein.
AT3G02600	LPP3	0.000584939	-1.32479	Encodes phosphatidic acid phosphatase. Expressed during germination.
AT3G02640	--	1.62693e-09	-2.37346	transmembrane protein.
AT3G02860	--	1.40514e-05	1.47763	Encodes a C2H2 zinc finger protein that is localized to the nucleus and is translocated to the cytoplasm in response to ABA or oxidative stress. It functions as a positive regulator countering ABA to break seed dormancy and maintain ROS homeostasis in response to ABA and oxidative stress.
AT3G02930	--	0.00156339	-4.88536	Encodes a microtubule-associated protein.
AT3G02990	HSFA1E	1.2481e-10	3.40313	member of Heat Stress Transcription Factor (Hsf) family The mRNA is cell-to-cell mobile.
AT3G03050	CSLD3	0.025008	-1.10617	encodes a cellulose synthase like protein. mutations initiate root hairs that rupture at their tip soon after initiation. is required for the synthesis of a noncellulosic wall polysaccharide.
AT3G03060	--	0.000102536	1.62423	Homologue of animal ATPase Family AAA Domain-Containing Protein 3 (ATAD3), which is involved in mitochondrial nucleoid organization; interacts with SHOT1.
AT3G03130	--	0.00898257	-1.41769	lisH domain-like protein.
AT3G03140	--	2.42479e-08	1.93326	Encodes a chromatin-associated protein that interacts with plant nuclear lamin-like components to regulate nuclear size.
AT3G03180	--	0.0157701	-1.65414	Got1/Sft2-like vescicle transport protein family.
AT3G03190	GSTF11	0.000177093	-5.34439	Encodes glutathione transferase belonging to the phi class of GSTs. Naming convention according to Wagner et al. (2002).
AT3G03200	NAC045	0.00249569	-3.49671	NAC domain containing protein 45.
AT3G03270	--	3.7425e-61	4.13955	HRU1 is a hypoxia induced universal stress protein. It exists as two splice variants with AT3G03270.2 , which contains a putative dimerization domain, the predominant transcript found under anoxia. It is induced by RAP2.12. Subcellular localization is dynamic; under anoxia the localization of HRU1 shifts from cytoplasm to the plasma membrane.
AT3G03310	LCAT3	8.22438e-24	3.02324	lecithin:cholesterol acyltransferase 3.
AT3G03320	--	2.7055e-13	2.27908	RNA-binding ASCH domain protein.
AT3G03341	--	5.13245e-09	2.72945	cold-regulated protein.
AT3G03490	--	0.0105634	-2.12111	Encodes one of two PEX19 peroxin isoforms, a cytosolic chaperone for peroxisome membrane proteins (PMPs) that delivers PMPs to the endoplasmic reticulum or peroxisomal membrane. It is predominantly cytosolic, forms dimers, promotes peroxisome function and is essential for viability. The protein is farnesylated in vivo through the actions of ERA1 and PLP.
AT3G03520	NPC3	4.6752e-14	2.20828	Lysophosphatidic acid phosphatase highly expressed during phosphate starvation and abiotic stresses. Role in lipid synthesis.
AT3G03610	--	0.000524008	-1.22023	Can interfere with MCR and ELMOD_A activities, changing aperture morphology and producing new aperture patterns of developing pollen grains.
AT3G03680	--	0.00119472	-2.07921	Member of a family of Multiple C2 Domain and Transmembrane Region Proteins.
AT3G03700	--	0.0123487	-2.46108	Plasma-membrane choline transporter family protein.
AT3G03770	--	6.39839e-07	-2.28897	Leucine-rich repeat protein kinase family protein.
AT3G03780	MS2	2.03148e-08	-1.16964	Encodes a cytosolic methionine synthase, involved in methionine regeneration via the activated methyl cycle (or SAM cycle)
AT3G03790	--	0.00734765	-1.18302	ankyrin repeat family protein / regulator of chromosome condensation (RCC1) family protein.
AT3G03820	SAUR29	1.92246e-15	-6.41831	SAUR-like auxin-responsive protein family.
AT3G03830	SAUR28	0.00121739	-2.1603	SAUR-like auxin-responsive protein family.
AT3G03840	SAUR27	0.00132376	-5.33132	SAUR-like auxin-responsive protein family.
AT3G03850	SAUR26	0.00147001	-3.86781	SAUR-like auxin-responsive protein family.
AT3G03950	ECT1	2.71794e-07	1.41824	Physically interacts with CIPK1. Located in the nucleus.
AT3G04060	NAC046	0.0257764	1.57139	NAC046 is a member of the NAC domain containing family of transcription factors. It was identified in a screen for regulators of chlorophyll protein gene expression. Mutants in NAC046 have delayed senescence and increased CHL content suggesting a role in regulation of senescence and chlorophyll degradation.
AT3G04070	NAC047	0.025922	-2.75288	NAC domain containing protein 47.
AT3G04120	GAPC1	1.30637e-08	1.255	encodes cytosolic GADPH (C subunit) involved in the glycolytic pathway but also interacts with H2O2 potentially placing it in a signalling cascade induced by ROS. The mRNA is cell-to-cell mobile.
AT3G04290	LTL1	3.36042e-05	-1.7053	Li-tolerant lipase 1.
AT3G04310	--	0.0291979	1.31596	transmembrane protein.
AT3G04380	SUVR4	0.00799215	1.39012	Encodes SUVR4, a nucleolar histone methyltransferase with preference for monomethylated H3K9. One of the four closely related Arabidopsis SUVR proteins that belong to the SU(VAR)3-9 subgroup of SET-domain proteins. Proteins containing the evolutionarily conserved SET domain are involved in regulation of eukaryotic gene expression and chromatin structure through their histone lysine methyltransfer…
AT3G04450	--	0.0499164	-2.6407	Homeodomain-like superfamily protein.
AT3G04640	--	0.00226333	-1.3206	glycine-rich protein.
AT3G04710	TPR10	1.28958e-57	4.44907	Encodes one of the 36 carboxylate clamp (CC)-tetratricopeptide repeat (TPR) proteins (Prasad 2010, Pubmed ID: 20856808) with potential to interact with Hsp90/Hsp70 as co-chaperones.
AT3G04760	--	0.00716396	-3.08221	Pentatricopeptide repeat (PPR-like) superfamily protein.
AT3G04770	RPSAb	0.0447242	-1.0401	40s ribosomal protein SA B.
AT3G04910	WNK1	2.04428e-09	-2.36805	Serine/threonine protein kinase, whose transcription is regulated by circadian rhythm.
AT3G04930	--	7.00505e-10	1.81633	DNA-binding storekeeper protein-related transcriptional regulator.
AT3G05030	NHX2	1.82483e-17	3.02658	Encodes a vacuolar K+/H+ exchanger essential for active K+ uptake at the tonoplast and involved in regulating stomatal closure.
AT3G05120	GID1A	1.4312e-06	-1.86296	Encodes a gibberellin (GA) receptor ortholog of the rice GA receptor gene (OsGID1). Has GA-binding activity, showing higher affinity to GA4. Interacts with DELLA proteins in vivo in the presence of GA4. The DELLA region alone can interact with GID1A in GA-dependent manner in a Y2H assay.
AT3G05130	--	0.0358937	-1.42882	paramyosin-like protein.
AT3G05165	--	0.000146457	-1.03689	Major facilitator superfamily protein.
AT3G05170	--	0.00762276	-1.86828	Phosphoglycerate mutase family protein.
AT3G05200	ATL6	1.71131e-10	-3.41699	Encodes a putative RING-H2 zinc finger protein ATL6 (ATL6). The mRNA is cell-to-cell mobile.
AT3G05270	--	0.021238	-1.48783	Encodes a protein that localizes at motile vesicle-like small compartments in differentiating xylem cells that is associated with microtubule plus-ends. VETH-positive compartments are unlikely to be elements in conventional endomembrane trafficking pathways. It can associate with COG2, and together these two proteins co-localize with the EXO70A1 exocyst subunit, tethering EXO70A1 to compartments …
AT3G05327	--	1.51713e-05	3.5205	Cyclin family protein.
AT3G05400	--	0.0289866	-2.00825	Major facilitator superfamily protein.
AT3G05470	--	0.0476611	1.03881	Actin-binding FH2 (formin homology 2) family protein.
AT3G05650	RLP32	0.00934688	2.45034	receptor like protein 32.
AT3G05660	RLP33	2.25789e-06	4.19449	receptor like protein 33.
AT3G05675	--	2.86011e-07	2.36075	BTB/POZ domain-containing protein.
AT3G05710	SYP43	0.00513306	-1.12453	Encodes a member of SYP4 Gene Family that is a plant ortholog of the Tlg2/syntaxin16 Qa-SNARE. Together with SYP42, it regulates the secretory and vacuolar transport pathways in the post-Golgi network and maintains the morphology of the Golgi apparatus and TGN and is required for extracellular resistance responses to a fungal pathogen.
AT3G05750	TRM6	0.0342717	-1.86175	Encodes a member of the TRM superfamily, that plays a role in preprophase band formation during plant cell division and controls the robustness of the orientation of that cell division.
AT3G05800	AIF1	0.000624856	-2.89476	AtBS1(activation-tagged BRI1 suppressor 1)-interacting factor 1.
AT3G05936	--	9.65468e-06	-2.84443	hypothetical protein.
AT3G05990	--	0.0018733	1.36013	Leucine-rich repeat (LRR) family protein.
AT3G06030	NP3	0.0327503	-1.39295	NPK1-related protein kinase 3
AT3G06070	--	0.0169961	-2.30476	hypothetical protein.
AT3G06080	TBL10	1.90073e-06	-2.53934	Encodes a member of the TBL (TRICHOME BIREFRINGENCE-LIKE) gene family containing a plant-specific DUF231 (domain of unknown function) domain. TBL gene family has 46 members, two of which (TBR/AT5G06700 and TBL3/AT5G01360) have been shown to be involved in the synthesis and deposition of secondary wall cellulose, presumably by influencing the esterification state of pectic polymers. A nomenclature…
AT3G06145	--	0.000631079	-1.44819	RING zinc finger protein.
AT3G06150	--	0.0219234	-1.11215	cytochrome P450 family protein.
AT3G06250	FRS7	0.0337727	-1.50108	Transcriptional repressor that accumulates in short-day conditions. Regulates together with FRS12 and NINJA glucosinolate biosynthesis.
AT3G06270	--	0.00173839	1.11472	Protein phosphatase 2C family protein.
AT3G06370	NHX4	0.0224523	-2.3049	member of Sodium proton exchanger family
AT3G06380	TLP9	0.0250159	-1.04762	Member of plant TLP family which differs in having an F box domain. Interacts with ASK proteins.Plasma membrane tethering is mediated by PIP2 binding domain. Mutants are insensitive to ABA. May act redundantly with its paralog TPL3.
AT3G06400	CHR11	0.00311491	1.06763	Encodes a SWI2/SNF2 chromatin remodeling protein belonging to the ISWI family. Involved in nuclear proliferation during megagametogenesis and cell expansion in the sporophyte. Constitutively expressed. RNAi induced loss of function in megagametogenesis results in female sterility.35S:RNAi plants have reduced stature. Double mutation in CHR17 and CHR11 results in the loss of the evenly spaced nucl…
AT3G06540	REP	3.30693e-07	1.60118	Encodes a cytoplasmic Rab escort protein that preferentially binds the GDP-bound form of Rab and stimulates geranylgeranylation of various Rab GTPases in Arabidopsis extracts in vitro.
AT3G06590	--	0.000999693	-1.58529	Encodes RITF1, a bHLH transcription factor that regulates the transcription of several genes involved in the detoxification of reactive oxygen species generated by salt stress.
AT3G06660	--	9.23165e-13	2.85125	PAPA-1-like family protein / zinc finger (HIT type) family protein.
AT3G06750	--	5.16548e-17	-2.66185	hydroxyproline-rich glycoprotein family protein.
AT3G06770	--	6.77735e-06	-1.81704	Pectin lyase-like superfamily protein.
AT3G06868	--	3.91137e-06	-3.14473	vitellogenin-like protein.
AT3G06890	--	0.0056874	-2.73299	transmembrane protein.
AT3G06910	ULP1A	0.0158358	-2.13658	Encodes a deSUMOylating enzyme. In vitro it has both peptidase activity and isopeptidase activity: it can cleave the C-terminal residues from SUMO to activate it for attachment to a target protein and it can also act on the isopeptide bond between SUMO and another protein. In vitro assays suggest that this enzyme is active against SUMO1 and SUMO2. It has weak activity with SUMO3 and cannot act on…
AT3G07010	--	1.94093e-08	-2.32897	Pectin lyase-like superfamily protein.
AT3G07070	--	0.0432512	-1.86843	Protein kinase superfamily protein.
AT3G07090	--	8.09884e-126	5.36749	Interacts with C3H59 via its WD40 domain and C-terminal region, respectively, in the nucleus.
AT3G07150	--	1.67744e-90	7.42001	amino acid-ligase.
AT3G07190	--	0.00758045	-1.91467	B-cell receptor-associated protein 31-like protein.
AT3G07195	--	0.000460397	-5.08854	RPM1-interacting protein 4 (RIN4) family protein.
AT3G07230	--	0.0107148	-1.51835	wound-responsive protein-like protein.
AT3G07310	--	4.06627e-07	-1.49855	phosphoserine aminotransferase, putative (DUF760).
AT3G07320	--	5.39891e-06	-2.77939	O-Glycosyl hydrolases family 17 protein.
AT3G07350	--	2.18584e-21	-4.23075	sulfate/thiosulfate import ATP-binding protein, putative (DUF506).
AT3G07370	CHIP	0.0019213	1.16371	Encodes AtCHIP, a new class of E3 ubiquitin ligases with three tetratricopeptide repeats and a U-box domain, structurally similar to the animal CHIP proteins. Plays an important role in plant cellular metabolism under temperature stress conditions. Functions as an E3 ubiquitin ligase of protein phosphatase 2A subunits and alters plant response to abscisic acid treatment. Belongs to one of the 36 …
AT3G07390	AIR12	0.000761948	-3.61914	isolated from differential screening of a cDNA library from auxin-treated root culture. sequence does not show homology to any known proteins and is predicted to be extracellular. The mRNA is cell-to-cell mobile.
AT3G07510	--	0.00154256	-1.11337	maternal effect embryo arrest protein.
AT3G07630	ADT2	0.000318055	1.14543	Encodes a plastid-localized arogenate dehydratase involved in phenylalanine biosynthesis. Not less than six genes encoding ADT were identiﬁed in the Arabidopsis genome: ADT1 [At1g11790]; ADT2 [At3g07630]; ADT3 [At2g27820]; ADT4 [At3g44720]; ADT5 [At5g22630]; and ADT6 [At1g08250].
AT3G07770	Hsp89.1	4.21151e-17	1.96461	HEAT SHOCK PROTEIN 89.1.
AT3G07810	--	0.000643392	-1.2372	RNA-binding (RRM/RBD/RNP motifs) family protein.
AT3G07890	--	0.000333131	1.16966	Ypt/Rab-GAP domain of gyp1p superfamily protein.
AT3G08030	--	4.07255e-06	-1.62488	The mRNA of this gene is expressed in viable seeds. Its detection in a dry seed lot has potential for use as a molecular marker for germination performance as absence of expression correlates with decreased germination. Encodes DUF642 cell wall protein.
AT3G08040	FRD3	0.0290405	-1.39332	Encodes a member of the MATE (multidrug and toxin efflux family), expressed in roots but not shoots. Mutants accumulate excess iron, manganese and zinc, and express root Fe(III) chelatase activity even under iron sufficiency conditions. FRD3 is likely to function in root xylem loading of an iron chelator or other factor necessary for efficient iron uptake out of the xylem or apoplastic space and …
AT3G08590	iPGAM2	2.86477e-68	3.44703	Encodes a 2,3-biphosphoglycerate-independent phosphoglycerate mutase that is involved in pollen development and stomatal movement.
AT3G08600	--	0.01068	-1.112	transmembrane protein, putative (DUF1191).
AT3G08630	--	0.00889511	-1.67495	alphavirus core family protein (DUF3411).
AT3G08680	--	0.00119633	-1.28669	Leucine-rich repeat protein kinase family protein.
AT3G08690	UBC11	2.36401e-41	3.14075	ubiquitin-conjugating enzyme 11.
AT3G08700	UBC12	2.5418e-07	3.75865	ubiquitin-conjugating enzyme 12.
AT3G08760	ATSIK	0.00918063	-1.48205	Encodes an osmotic stress-inducible kinase that functions as a negative regulator of osmotic stress signaling in plants.
AT3G08840	--	0.0106046	1.31798	D-alanine-D-alanine ligase family.
AT3G08960	--	2.20849e-12	2.61417	Ran effector.
AT3G08970	ATERDJ3A	1.47704e-94	7.11526	J domain protein localized in ER lumen. Can compensate for the growth defect in jem1 scj1 mutant yeast. Also shows similarity to HSP40 proteins and is induced by heat stress. At high temperatures, mutant alleles are not transmitted through the pollen due to defects in pollen tube growth.
AT3G09032	--	0.0131423	-2.64245	josephin-like protein.
AT3G09085	--	4.54927e-10	1.68214	transmembrane protein (DUF962).
AT3G09162	--	0.000113224	-3.28879	hypothetical protein.
AT3G09190	--	0.00998994	-2.75734	Regulates flowering time in Ws ecotype.
AT3G09220	LAC7	0.0012539	-2.54236	putative laccase, a member of laccase family of genes (17 members in Arabidopsis).
AT3G09230	MYB1	7.00404e-22	4.08836	member of MYB3R- and R2R3- type MYB- encoding genes, degraded by the 26S proteasome, likely facilitated by a CUL3-based E3 ligase that uses MATH-BTB/POZ proteins as substrate adaptors.
AT3G09260	PYK10	1.5867e-11	-1.56463	Encodes beta-glucosidase.The major constituent of ER bodies. One of the most abundant proteins in Arabidopsis seedlings. Exist in an soluble (inactive) and non-soluble (active) form, most probably formed in a polymerization process. Involved in the mutualistic interaction between Arabidopsis and the endophytic fungus Piriformospora indica.
AT3G09270	GSTU8	7.08563e-10	-2.74875	Encodes glutathione transferase belonging to the tau class of GSTs. Naming convention according to Wagner et al. (2002).
AT3G09350	Fes1A	3.09273e-113	7.37346	Encodes one of the Arabidopsis orthologs of the human Hsp70-binding protein 1 (HspBP-1) and yeast Fes1p: Fes1A (AT3G09350), Fes1B (AT3G53800), Fes1C (AT5G02150). Fes1A is cytosolic and associates with cytosolic Hsp70. Mutants showed increased heat-sensitive phenotype suggestion the involvement of Fes1A in acquired thermotolerance. Does not have nucleotide exchange factor activity in vitro.
AT3G09390	MT2A	4.80958e-12	1.50422	metallothionein, binds to and detoxifies excess copper and other metals, limiting oxidative damage
AT3G09440	--	1.04794e-88	4.86382	Heat shock protein 70 (Hsp 70) family protein.
AT3G09450	--	8.89892e-18	7.83652	fusaric acid resistance family protein.
AT3G09540	--	0.00107907	-2.38063	Pectin lyase-like superfamily protein.
AT3G09570	--	9.37755e-13	1.93461	Lung seven transmembrane receptor family protein.
AT3G09580	--	0.000420404	-1.38258	FAD/NAD(P)-binding oxidoreductase family protein.
AT3G09640	APX2	2.25403e-114	12.0654	Encodes a cytosolic ascorbate peroxidase APX2. Ascorbate peroxidases are enzymes that scavenge hydrogen peroxide in plant cells. Eight types of APX have been described for Arabidopsis: three cytosolic (APX1, APX2, APX6), two chloroplastic types (stromal sAPX, thylakoid tAPX), and three microsomal (APX3, APX4, APX5) isoforms.
AT3G09690	--	0.0268201	-1.09664	alpha/beta-Hydrolases superfamily protein.
AT3G09840	CDC48	1.00702e-11	1.40144	Encodes a cell division cycle protein, a member of AAA-type ATPases gene family. Expressed throughout the plant in regions of cell division. Within the cell, sub-cellular localization varies depending on the stage of the cell cycle.Mutants in which the expression of CDC48A is altered show defects in cytokinesis, cell expansion and cell differentiation. The mRNA is cell-to-cell mobile.
AT3G09980	--	1.42346e-08	1.65959	Encodes ACIP1, a microtubules-associated protein required for bacterial immunity. The mRNA is cell-to-cell mobile.
AT3G10020	--	8.8142e-77	6.15542	plant/protein.
AT3G10040	--	3.31007e-06	-3.2532	Encodes HRA1 (HYPOXIA RESPONSE ATTENUATOR1), a low oxygen-inducible transcription factor.
AT3G10080	--	1.87256e-05	-1.87814	RmlC-like cupins superfamily protein.
AT3G10190	--	1.19497e-07	-3.89559	Encodes a protein with sequence similarity to calmodulins. Loss of function mutations have decreased response to chitin elicitors suggesting a role in plant response to fungal pathogens.
AT3G10250	--	0.000472467	1.00625	histidine-tRNA ligase.
AT3G10260	--	0.000126994	-1.30353	Reticulon family protein.
AT3G10300	--	0.00280802	1.17574	Calcium-binding EF-hand family protein.
AT3G10340	PAL4	0.0202754	-1.15033	Encodes PAL4, a putative a phenylalanine ammonia-lyase. Arabidopsis has four PALs: AT2G37040 (PAL1), AT3G53260 (PAL2), AT5G04230 (PAL3) and AT3G10340 (PAL4).
AT3G10380	SEC8	6.26901e-05	1.16376	Subunit of the Putative Arabidopsis Exocyst Complex
AT3G10390	FLD	0.0319584	1.07133	Encodes a plant homolog of a SWIRM domain containing protein found in histone deacetylase complexes in mammals. Lesions in FLD result in hyperacetylation of histones in FLC chromatin, up-regulation of FLC expression and extremely delayed flowering. FLD plays a key role in regulating the reproductive competence of the shoot and results in different developmental phase transitions in Arabidopsis.
AT3G10525	LGO	7.55608e-07	-1.86848	Encodes LGO (loss of giant cells from organs) required for endoreduplication in sepal giant cell formation. Giant cells in both leaves and sepals are absent in lgo mutants. LGO is a member of a plant specific cell cycle inhibitor family SIAMESE and was originally named as SMR1(SIAMESE RELATED 1).
AT3G10540	--	0.000637013	-1.60791	master regulator of AGC kinases
AT3G10570	CYP77A6	0.00416613	-2.15528	member of CYP77A
AT3G10640	VPS60.1	1.12371e-08	1.7936	SNF7 family protein.
AT3G10660	CPK2	0.0422228	-1.39099	predicted to encode calcium-dependent protein kinase and is localized to the ER. Protein is myristoylated in a cell-free extract. Changing the proposed myristoylated site, G residue in the amino terminal, to A prevented the meristoylation . The G to A mutation decreased AtCPK2 membrane association by approximately 50%.
AT3G10720	--	0.00311955	-1.46857	Plant invertase/pectin methylesterase inhibitor superfamily.
AT3G10760	--	4.65626e-07	-2.46903	Homeodomain-like superfamily protein.
AT3G10800	BZIP28	6.3197e-13	1.84625	Encodes bZIP28, a putative membrane-tethered transcriptional factor. Up-regulated in response to heat; a bZIP28 null mutant has a heat-sensitive phenotype. bZIP28 has a similar domain structure to the mammalian ATF6 protein involved in the unfolded protein response (UPR), and shares a bZIP domain, transmembrane domain, and a canonical S1P cleavage site. The bZIP28 seems to be glycosylated in vivo…
AT3G10815	--	0.0193525	1.96131	RING/U-box superfamily protein.
AT3G10820	--	1.43217e-32	3.99101	Transcription elongation factor (TFIIS) family protein.
AT3G10910	--	0.000969827	-1.87966	RING/U-box superfamily protein.
AT3G10930	--	2.26134e-06	-2.40197	Encodes a small secreted signaling peptide that processed both N- and C-terminally after translation and is rapidly induced in response to ROS and flg22-induced stress and may act as a negative modulator of stress-induced ROS signalling.
AT3G10940	LSF2	0.00110829	1.01005	Encodes a protein with a predicted dual-specificity phosphatase domain, similar to the glucan phosphorylases SEX4 and LSF1, however, it lacks the carbohydrate binding domain present in those proteins. Has phosphoglucan phosphatase activity. It binds to starch and specifically hydrolyzes phosphate from the C3-position.
AT3G11010	RLP34	1.13147e-10	5.24595	receptor like protein 34.
AT3G11020	DREB2B	1.02994e-31	5.64799	encodes a member of the DREB subfamily A-2 of ERF/AP2 transcription factor family (DREB2B). The protein contains one AP2 domain. There are eight members in this subfamily including DREB2A.
AT3G11050	FER2	0.0210053	1.3697	ferritin 2.
AT3G11090	LBD21	0.0242503	-1.06101	LOB domain-containing protein 21.
AT3G11110	--	0.0226874	-1.74389	RING/U-box superfamily protein.
AT3G11260	WOX5	1.37509e-08	2.89159	WOX5 is a member of the Wuschel (WUS) family of homeodomain transcription factors and is required for quiescent center (QC) function and columella stem cell maintenance in the root meristem. It is expressed in the QC and moves to the columella stem cells where it represses their differentiation. WOX5 binds members of the Topless family of transcriptional co-repressors.
AT3G11290	--	0.0196288	1.17453	Myb/SANT-like DNA-binding domain protein.
AT3G11320	--	0.00975521	-1.15449	Nucleotide-sugar transporter family protein.
AT3G11470	--	0.0052055	1.49638	Encodes one of three splice variants. Differs in having CM in positions 88 and 89. The protein is localized to the mitochondria where it phosphopantetheinylates the mature apo mtACP isoforms. It is an essential gene as homozygous mutants cannot be recovered (embryo lethal).
AT3G11650	NHL2	1.46132e-05	-1.84012	Encodes a protein whose sequence is similar to tobacco hairpin-induced gene (HIN1) and Arabidopsis non-race specific disease resistance gene (NDR1). Expression of this gene is induced by cucumber mosaic virus and spermine. Overexpression of the gene induces the expression of PR-1 gene and shows light-dependent 'speck disease-like' symptom on leaves. The gene product is localized to the chloroplast
AT3G11670	DGD1	1.92021e-13	2.00317	Responsible for the final assembly of galactolipids in photosynthetic membranes. Provides stability to the PS I core complex (e.g. subunits PsaD, PsaE).
AT3G11760	--	0.0086309	-1.27013	structural maintenance of chromosomes flexible hinge domain protein.
AT3G11850	--	0.0223064	-1.43136	myosin-binding protein (Protein of unknown function, DUF593).
AT3G11964	--	0.0033293	-1.16765	Encodes a nucleolar protein that is a ribosome biogenesis co-factor. Mutants display aberrant RNA processing and female gametophyte development.
AT3G12050	--	3.26306e-110	4.95878	Aha1 domain-containing protein.
AT3G12090	TET6	0.00631545	-1.30472	TET6 encodes a member of the TETRASPANIN gene family that is expressed in the vascular system and is involved in organ growth redundantly with TET5.
AT3G12145	FLR1	0.0120222	-1.05356	A novel leucine-rich repeat protein. Interacts directly with MADS domain transcription factor.
AT3G12180	--	0.000194128	-1.47746	Cornichon family protein
AT3G12280	RBR1	0.00168755	-1.09957	Encodes a retinoblastoma homologue RETINOBLASTOMA-RELATED protein (RBR or RBR1). RBR controls nuclear proliferation in the female gametophyte. Also required for correct differentiation of male gametophytic cell types. Regulates stem cell maintenance in Arabidopsis roots. Involved in the determination of cell cycle arrest in G1 phase after sucrose starvation. RBR1 is also involved in regulation of…
AT3G12300	BUG22	9.24952e-05	1.17701	Similar to Bug22p in Paramecium, a conserved centrosomal/ciliary protein. This protein is widespread in eukaryotes harboring centrioles/cilia at some stage of their life cycles. Among eukaryotes devoid of centrioles/cilia, plants possess BUG22 genes whereas some fungi (at least ascomycetes) do not.
AT3G12460	--	0.0010556	-4.88693	Polynucleotidyl transferase, ribonuclease H-like superfamily protein.
AT3G12510	--	2.84107e-17	3.25309	MADS-box family protein.
AT3G12550	FDM3	0.0259647	-2.52338	Belongs to a subgroup of SGS3-like proteins that act redundantly in RNA-directed DNA methylation: AT1G15910 (FDM1), AT4G00380 (FDM2), AT3G12550 (FDM3), AT1G13790 (FDM4), AT1G80790 (FDM5).
AT3G12570	FYD	0.000658933	-1.17032	FYD.
AT3G12580	HSP70	1.36241e-62	6.8407	heat shock protein 70.
AT3G12610	DRT100	1.15633e-11	-3.2898	Plays role in DNA-damage repair/toleration. Partially complements RecA- phenotypes.
AT3G12710	--	2.0569e-13	-3.61041	DNA glycosylase superfamily protein.
AT3G12760	--	7.30187e-06	1.06849	defective in cullin neddylation protein.
AT3G12830	--	9.17636e-13	-3.30227	SAUR-like auxin-responsive protein family.
AT3G12870	--	1.32562e-05	-2.8707	transmembrane protein.
AT3G12920	BRG3	3.25837e-05	-1.67628	Encodes one of the BRGs (BOI-related gene) involved in resistance to Botrytis cinerea.
AT3G12940	--	0.00416552	-2.10519	2-oxoglutarate (2OG) and Fe(II)-dependent oxygenase superfamily protein.
AT3G12950	--	0.0148879	-1.21312	Trypsin family protein.
AT3G12970	--	0.00824552	-2.95389	serine/arginine repetitive matrix-like protein.
AT3G12977	--	0.0241236	-2.52221	NAC transcription regulator. Regulates endosperm cell expansion during germination.
AT3G13000	--	0.0112007	-1.05896	ubiquinone biosynthesis protein (Protein of unknown function, DUF547).
AT3G13030	--	0.0287699	-1.75115	hAT transposon superfamily protein.
AT3G13080	ABCC3	0.000263989	-1.54075	encodes an ATP-dependent MRP-like ABC transporter able to transport glutathione-conjugates as well as chlorophyll catabolites. The expression of this gene is upregulated by herbicide safeners such as benoxacor and fenclorim.
AT3G13175	--	0.000103027	-2.08272	transmembrane protein.
AT3G13190	--	0.00765992	-2.52841	WEB family protein (DUF827).
AT3G13224	--	5.08351e-05	1.36285	Belongs to a member of the RNA-binding glycine-rich (RBG) gene superfamily.
AT3G13229	--	0.00169414	4.97985	kinesin-like protein (DUF868).
AT3G13235	DDI1	0.000358602	1.01519	ubiquitin family protein.
AT3G13275	--	0.0336796	-1.43256	transmembrane protein.
AT3G13310	--	2.26819e-17	2.12114	Chaperone DnaJ-domain superfamily protein.
AT3G13470	Cpn60beta2	3.24492e-65	3.71831	Encodes a subunit of chloroplasts chaperonins that are involved in mediating the folding of newly synthesized, translocated, or stress-denatured proteins. Cpn60 subunits are: Cpn60alpha1 (At2g28000), AtCpn60alpha2 (At5g18820), AtCpn60beta1 (At1g55490), AtCpn60beta2 (At3g13470), AtCpn60beta3 (At5g56500), AtCpn60beta4 (At1g26230).
AT3G13510	--	0.00495981	-1.00186	carboxyl-terminal peptidase, putative (DUF239).
AT3G13520	AGP12	5.62284e-22	1.87149	Encodes a GPI-anchored arabinogalactan (AG) peptide with a short 'classical' backbone of 10 amino acids, seven of which are conserved among the 4 other Arabidopsis AG peptides. These peptides may be involved in cell signaling.
AT3G13560	--	0.000101848	-2.04441	O-Glycosyl hydrolases family 17 protein.
AT3G13600	--	0.00961323	-4.52288	calmodulin-binding family protein.
AT3G13620	PUT4	0.0315436	-1.29595	Encodes POLYAMINE UPTAKE TRANSPORTER 4, an amino acid permease family protein.
AT3G13650	--	4.81951e-06	-2.80061	Disease resistance-responsive (dirigent-like protein) family protein.
AT3G13690	--	1.29406e-05	-1.83464	kinase with adenine nucleotide alpha hydrolases-like domain-containing protein.
AT3G13750	BGAL1	2.44934e-11	-2.61779	beta-galactosidase, glycosyl hydrolase family 35 The mRNA is cell-to-cell mobile.
AT3G13810	IDD11	0.0417154	-1.00996	indeterminate(ID)-domain 11.
AT3G13860	--	1.62808e-07	1.35246	heat shock protein 60-3A.
AT3G14067	--	5.73459e-12	-1.83709	Encodes a protein with similarity to serine protease, subtilisin, that is upregulated during senescence and expressed in the arial portions of the plant.Loss of function mutations have increased branch number but normal silique length and seed set and therefore have increased fertility.
AT3G14070	CAX9	0.0427792	-2.64197	Involved in cation (K, Na and Mn) homeostasis and transport
AT3G14075	--	1.91214e-16	2.85203	Mono-/di-acylglycerol lipase, N-terminal.
AT3G14172	--	0.0367972	-1.55804	GPI-anchored adhesin-like protein.
AT3G14200	--	9.94928e-42	3.99169	Chaperone DnaJ-domain superfamily protein.
AT3G14205	--	0.00360709	1.36547	Phosphoinositide phosphatase family protein.
AT3G14210	ESM1	0.00717948	-1.57337	A semidominant QTL which has an epistatic effect on the Epithiospecifier gene. Represses nitrile formation and favors isothiocyanate production during glucosinolate hydrolysis. The functional allele deters the insect herbivory T. ni.
AT3G14240	--	0.000989912	-1.12908	Subtilase family protein.
AT3G14310	PME3	8.62156e-09	-1.69492	encodes a pectin methylesterase, targeted by a cellulose binding protein (CBP) from the parasitic nematode Heterodera schachtii during parasitism.
AT3G14330	--	0.00243802	-1.5808	Encodes a pentatricopeptide repeat protein involved in chloroplast mRNA editing. Mutants display defects in C-U editing of psbE.
AT3G14340	--	0.00502918	-1.08187	hypothetical protein.
AT3G14370	WAG2	0.0210905	-2.32439	The WAG2 and its homolog, WAG1 each encodes protein-serine/threonine kinase that are nearly 70% identical to PsPK3 protein. All three together with CsPK3 belong to PsPK3-type kinases. At the N-terminus, all four possess a serine/threonine-rich domain. They are closely related to Arabidopsis kinases PINOID. wag1/wag2 double mutants exhibit a pronounced wavy root phenotype when grown vertically on …
AT3G14440	NCED3	0.000612868	1.78544	Encodes 9-cis-epoxycarotenoid dioxygenase, a key enzyme in the biosynthesis of abscisic acid. Regulated in response to drought and salinity. Expressed in roots, flowers and seeds. Localized to the chloroplast stroma and thylakoid membrane.
AT3G14560	--	0.000998831	-3.3584	Its transcript is targeted by miR824.
AT3G14620	CYP72A8	7.17112e-05	1.34545	putative cytochrome P450 The mRNA is cell-to-cell mobile.
AT3G14650	CYP72A11	0.000362375	-1.02775	putative cytochrome P450 The mRNA is cell-to-cell mobile.
AT3G14740	--	0.00146373	-2.20209	RING/FYVE/PHD zinc finger superfamily protein.
AT3G14770	SWEET2	5.03361e-05	-1.73076	Nodulin MtN3 family protein.
AT3G14870	--	0.000893103	-2.33927	hypothetical protein (DUF641).
AT3G14920	--	0.0462129	-1.25318	Peptide-N4-(N-acetyl-beta-glucosaminyl)asparagine amidase A protein.
AT3G15040	--	3.19184e-19	2.74448	senescence regulator (Protein of unknown function, DUF584).
AT3G15080	--	0.00519674	1.01336	Polynucleotidyl transferase, ribonuclease H-like superfamily protein.
AT3G15210	ERF4	6.2049e-05	-1.03236	Encodes a member of the ERF (ethylene response factor) subfamily B-1 of ERF/AP2 transcription factor family (ATERF-4). The protein contains one AP2 domain. Acts as a negative regulator of JA-responsive defense gene expression and resistance to the necrotrophic fungal pathogen Fusarium oxysporum and antagonizes JA inhibition of root elongation. The mRNA is cell-to-cell mobile.
AT3G15300	--	0.000150921	-2.80493	VQ motif-containing protein.
AT3G15340	PPI2	6.86121e-86	7.65612	Encodes PPI2 (proton pump interactor 2), a homologue of PPI1, a protein that interacts with the plasma membrane H+ ATPase AHA1.
AT3G15356	--	4.73312e-05	-1.28519	Legume lectin family protein.
AT3G15357	--	0.0225907	-1.09409	phosphopantothenoylcysteine decarboxylase subunit.
AT3G15380	--	0.0235816	-1.04931	Encodes a member of a choline transporter-like protein family that facilitates choline transport, localizes to the trans-Golgi network, and during cytokinesis is associated with the phragmoplast. Loss-of-function results in an altered choline metabolite profile, defects in sieve plate and sieve pore formation and impaired phloem transport.
AT3G15450	--	1.8514e-11	-3.02197	aluminum induced protein with YGL and LRDR motifs.
AT3G15460	--	0.00418245	-1.03074	Encodes one of two Arabidopsis orthologs of yeast BRX1, a protein involved in maturation of the large ribosomal subunit. The proteins are mainly localized in nucleolus. Mutant plants are affected in pre-rRNA processing.
AT3G15510	NAC2	0.0279244	-2.21984	Note of caution: not to be confused with another protein (AtNAC6 locus AT5G39610) which on occasion has also been referred to as AtNAC2.
AT3G15530	--	0.00332905	-1.26325	S-adenosyl-L-methionine-dependent methyltransferases superfamily protein.
AT3G15550	--	2.61759e-14	2.44643	trichohyalin.
AT3G15570	--	0.0151146	-1.37894	Phototropic-responsive NPH3 family protein.
AT3G15630	--	2.09274e-12	-2.79153	plant/protein.
AT3G15940	--	0.000220428	-1.41129	UDP-Glycosyltransferase superfamily protein.
AT3G15950	NAI2	1.73432e-06	-1.46985	Similar to TSK-associating protein 1 (TSA1), contains 10 EFE repeats, a novel repeat sequence unique to plants. Expressed preferentially in the roots.Protein is localized to ER bodies- an endoplasmic reticulum derived structure. Loss of function mutations lack ER bodies.
AT3G16050	PDX1.2	1.14103e-152	7.78943	Encodes a protein with pyridoxal phosphate synthase activity whose transcripts were detected mostly in roots and accumulate during senescence. The protein was found in very low abundance, which prevented a specific localisation.
AT3G16150	ASPGB1	0.000348612	-3.19622	Encodes an asparaginase that catalyzes the degradation of L-asparagine to L-aspartic acid and ammonia. The mRNA is cell-to-cell mobile.
AT3G16170	AAE13	1.4091e-07	1.79642	Encodes a malonyl-CoA synthetase that is localized to the cytosol and mitochondrion. AAE13 produces two transcripts one of which includes an N terminal mitochondrial targeting motif. Loss of function of the mtAAE13 product results in growth arrest and lethality.
AT3G16180	--	0.00787292	-1.66673	Encodes a low affinity nitrate transporter that is expressed in the plasma membrane and found in the phloem of the major veins of leaves. It is responsible for nitrate redistribution to young leaves.
AT3G16330	--	1.34569e-08	2.95278	Avr9/Cf-9 rapidly elicited protein.
AT3G16350	--	0.0277119	-1.7627	MYB-like transcription factor involved in nitrate signaling trough regulation of CHL1.
AT3G16370	--	3.28257e-11	-2.21583	GDSL-motif esterase/acyltransferase/lipase. Enzyme group with broad substrate specificity that may catalyze acyltransfer or hydrolase reactions with lipid and non-lipid substrates. The mRNA is cell-to-cell mobile.
AT3G16530	--	0.00165739	-1.51274	Lectin like protein whose expression is induced upon treatment with chitin oligomers.
AT3G16560	--	0.0153393	-1.42976	Protein phosphatase 2C family protein.
AT3G16570	RALF23	0.000300893	-1.22558	Encodes RALF23, a member of a diversely expressed predicted peptide family showing sequence similarity to tobacco Rapid Alkalinization Factor (RALF), and is believed to play an essential role in the physiology of Arabidopsis. Consists of a single exon and is characterized by a conserved C-terminal motif and N-terminal signal peptide. RALF23 is significantly downregulated by brassinolide treatment…
AT3G16660	--	2.80177e-11	-2.00104	Pollen Ole e 1 allergen and extensin family protein.
AT3G16670	--	4.34357e-09	-1.68649	Pollen Ole e 1 allergen and extensin family protein.
AT3G16720	ATL2	2.96894e-10	-3.79595	RING-H2 protein induced after exposure to chitin or inactivated crude cellulase preparations. The mRNA is cell-to-cell mobile.
AT3G17000	UBC32	4.73275e-05	1.16182	Group XIV ubiquitin-conjugating enzyme that functions negative regulation of drought stress.
AT3G17030	--	0.0242127	1.96599	Nucleic acid-binding proteins superfamily.
AT3G17120	--	0.023158	-1.01682	transmembrane protein.
AT3G17130	--	0.00119329	1.34623	Plant invertase/pectin methylesterase inhibitor superfamily protein.
AT3G17330	ECT6	5.29253e-14	2.41916	evolutionarily conserved C-terminal region 6.
AT3G17365	--	0.0211935	1.04689	S-adenosyl-L-methionine-dependent methyltransferases superfamily protein.
AT3G17390	MTO3	0.000205627	-1.1463	S-adenosylmethionine synthetase
AT3G17400	--	3.09306e-05	5.59744	F-box family protein.
AT3G17460	--	0.0342842	-1.5968	PHD finger family protein.
AT3G17580	--	0.000665675	-4.98994	SsrA-binding protein.
AT3G17611	RBL14	1.40397e-94	5.83152	RHOMBOID-like protein 14.
AT3G17640	--	0.0101116	-2.0336	Leucine-rich repeat (LRR) family protein.
AT3G17650	YSL5	0.00165181	-1.13496	Arabidopsis thaliana metal-nicotianamine transporter YSL5
AT3G17750	--	0.000355622	-1.85723	Encodes a member of a plant-specific subgroup in the DYRK (dual-specificity tyrosine phosphorylation-regulated kinase) family.
AT3G17790	PAP17	7.57423e-21	2.0576	Expression is upregulated in the shoot of cax1/cax3 mutant and is responsive to phosphate (Pi) and not phosphite (Phi) in roots and shoots.
[truncated: 2,002 more rows]

## Sheet: Table S2
Supplemental table 2. BIN2 regulated genes identified by RNAseq
Total RNA was extracted from one-week-old bin2-1 and Col-0 seedlings grown on 1/2 MS agar medium at 22℃ under LD condition and used for RNAseq
Differential expressed genes are determined by │Fold changes (FC)│ ≥ 2, P value < 0.05. FC represnts expression level in bin2-1 homozygous mutant vs expression level in Col-0
Gene ID	Gene name	p value	log2(FC)	Gene Description
AT1G01120	KCS1	2.75712e-05	-1.57763	Encodes a condensing enzyme KCS1 (3-ketoacyl-CoA synthase 1) which is involved in the critical fatty acid elongation process in wax biosynthesis.
AT1G01200	RABA3	0.0185054	-1.44329	RAB GTPase homolog A3.
AT1G01440	--	0.000646158	-1.36378	hypothetical protein (DUF3133).
AT1G01600	CYP86A4	0.0139367	-1.21765	Encodes a member of the CYP86A subfamily of cytochrome p450 genes. Expressed significantly at highest level in mature stems and flowers.
AT1G01620	PIP1C	4.19996e-17	-2.17547	a member of the plasma membrane intrinsic protein subfamily PIP1. localizes to the plasma membrane and exhibits water transport activity in Xenopus oocyte. expressed ubiquitously and protein level decreases slightly during leaf development. Involved redundantly with PIP1;1/2/4/5 in hydraulics and carbon fixation, regulates the expression of related genes that affect plant growth and development.
AT1G01670	--	0.00435572	3.1646	Plant U-box type E3 ubiquitin ligase (PUB).
AT1G01810	--	0.0420652	1.72609	hypothetical protein.
AT1G02205	CER1	0.0121364	-1.1645	Expression of the CER1 gene associated with production of stem epicuticular wax and pollen fertility. Biochemical studies showed that cer1 mutants are blocked in the conversion of stem wax C30 aldehydes to C29 alkanes, and they also lack the secondary alcohols and ketones. These suggested the CER1 protein is an aldehyde decarbonylase, but the exact molecular function of this protein remains to be…
AT1G02300	--	3.65468e-06	2.0961	Encodes a capase involved in stress induced cell death.
AT1G02340	HFR1	0.00891787	-1.46473	Encodes a light-inducible, nuclear bHLH protein involved in phytochrome signaling. Mutants exhibit a long-hypocotyl phenotype only under far-red light but not under red light and are defective in other phytochrome A-related responses. Mutants also show blue light response defects. HFR1 interacts with COP1, co-localizes to the nuclear specks and is ubiquinated by COP1.
AT1G02400	GA2OX6	0.0237652	-1.87138	Encodes a gibberellin 2-oxidase that acts on C19 gibberellins but not C20 gibberellins.
AT1G02460	--	0.000409089	2.70346	Pectin lyase-like superfamily protein.
AT1G02470	--	0.00455814	1.28482	Polyketide cyclase/dehydrase and lipid transport superfamily protein.
AT1G02660	--	1.1615e-06	-1.6604	PLIP2 is a glycerolipid A1 lipase with substrate preference for monogalactosyldiacylglycerol. Expression is induced by ABA.
AT1G02800	CEL2	0.0349746	-2.23474	Encodes a protein with similarity to endo-1,4-b-glucanases and is a member of Glycoside Hydrolase Family 9. CEL2 is induced by nemotodes and is expressed in syncitia induced by Heterodera schachtii.May be involved in the development and function of syncitia.
AT1G02850	BGLU11	1.19838e-06	1.3519	beta glucosidase 11.
AT1G02920	GSTF7	8.56304e-10	1.80541	Encodes glutathione transferase belonging to the phi class of GSTs. Naming convention according to Wagner et al. (2002).
AT1G02930	GSTF6	7.03928e-11	1.70229	Encodes glutathione transferase belonging to the phi class of GSTs. Naming convention according to Wagner et al. (2002).
AT1G03130	--	1.10103e-07	-1.12574	Encodes a protein predicted by sequence similarity with spinach PsaD to be photosystem I reaction center subunit II (PsaD2)
AT1G03457	--	0.01084	-1.51324	RNA-binding (RRM/RBD/RNP motifs) family protein.
AT1G03470	NET3A	0.0469629	-1.35912	Encodes a member of the NET superfamily of proteins that potentially couples different membranes to the actin cytoskeleton in plant cells. It colocalizes with filamentous actin and is localized to the nuclear membrane and the vacuolar membrane.
AT1G03760	--	0.00203911	1.31575	Prefoldin chaperone subunit family protein.
AT1G03960	--	0.0312732	1.66044	Calcium-binding EF hand family protein.
AT1G04010	PSAT1	0.00991009	-1.68781	phospholipid sterol acyl transferase 1.
AT1G04220	KCS2	0.00330096	-1.57387	Encodes KCS2, a member of the 3-ketoacyl-CoA synthase family involved in the biosynthesis of VLCFA (very long chain fatty acids).
AT1G04240	SHY2	3.16292e-05	-3.034	SHY2/IAA3 regulates multiple auxin responses in roots. It is induced rapidly by IAA, and has been shown to be phosphorylated by oat phytochrome A in vitro.
AT1G04270	RPS15	6.10195e-08	1.17824	Encodes cytosolic ribosomal protein S15.
AT1G04330	--	0.0225948	-1.43978	A proline/serine rich protein of unknown function. It interacts with defense related MAP kinase MPK6 and others. May be involved in signaling during defense or stress response.
AT1G04370	ERF14	0.0342763	3.96434	encodes a member of the ERF (ethylene response factor) subfamily B-3 of ERF/AP2 transcription factor family. The protein contains one AP2 domain. There are 18 members in this subfamily including ATERF-1, ATERF-2, AND ATERF-5.
AT1G04760	VAMP726	0.0178605	-1.77793	member of Synaptobrevin -like protein family
AT1G05020	--	0.0129971	-1.97303	ENTH/ANTH/VHS superfamily protein.
AT1G05030	--	0.0126299	-1.53676	Major facilitator superfamily protein.
AT1G05340	--	0.000239114	-2.11377	cysteine-rich TM module stress tolerance protein.
AT1G05420	OFP12	0.0455045	-2.22852	ovate family protein 12.
AT1G05440	--	0.0470139	-1.76774	C-8 sterol isomerase.
AT1G05460	SDE3	0.016011	1.07815	Encodes a protein with similarity to RNA helicases. Mutants are defective in post-transcriptional gene silencing.
AT1G05490	chr31	0.00611499	3.04132	Involved in gene silencing. Locus-specific regulator of 24nt-siRNA expression, works together with CLSY1-4 as the master regulators of essentially all Pol-IV-dependent 24nt-siRNAs.
AT1G05680	UGT74E2	6.55899e-05	1.86543	Encodes a UDP-glucosyltransferase, UGT74E2, that acts on IBA (indole-3-butyric acid) and affects auxin homeostasis. The transcript and protein levels of this enzyme are strongly induced by H2O2 and may allow integration of ROS (reactive oxygen species) and auxin signaling. This enzyme can also transfer glycosyl groups to several compounds related to the explosive TNT when this synthetic compound …
AT1G05720	--	9.57141e-09	1.32011	selenoprotein family protein.
AT1G05900	NTH2	8.64756e-05	1.32637	endonuclease III 2.
AT1G06080	ADS1	0.0122666	-1.38882	Encodes a protein homologous to delta 9 acyl-lipid desaturases of cyanobacteria and acyl-CoA desaturases of yeast and mammals. expression down-regulated by cold temperature. It is involved in the desaturation of VLCFAs to make monounsaturated VLCFAs.
AT1G06240	--	0.00629689	-1.04323	diiron containing four-helix bundle family ferritin protein, putative (Protein of unknown function DUF455).
AT1G06360	--	0.00117625	-1.0721	ADS4.2 has strong desaturase activity on acyl-CoA substrates longer than C32 and ω-7 product regio-specificity in yeast assays. It involves in characteristic (C33-C37) ω-7 monounsaturated alkene formation in cuticular wax of young rosette leaves.
AT1G06380	--	0.00355806	1.21581	Ribosomal protein L1p/L10e family.
AT1G06760	--	8.19789e-33	-2.99634	winged-helix DNA-binding transcription factor family protein.
AT1G06850	bZIP52	0.0412231	-1.09329	bZIP protein involved in heat stress response. Under heat stress localization moves exclusively to nucleus.
AT1G07090	LSH6	0.000886493	1.08481	LIGHT-DEPENDENT SHORT HYPOCOTYLS-like protein (DUF640).
AT1G07135	--	2.16493e-08	-2.54157	glycine-rich protein.
AT1G07380	--	0.0240332	1.16555	Encodes a neutral ceramidase that is involved in sphingolipid homeostasis and responses to oxidative stress.
AT1G07490	RTFL3	0.0440195	-1.75827	ROTUNDIFOLIA like 3.
AT1G07660	--	6.1816e-20	2.19024	Histone superfamily protein.
AT1G07705	--	6.24859e-05	2.56369	NOT2 / NOT3 / NOT5 family.
AT1G07795	--	0.00481218	4.66564	forkhead box protein G1.
AT1G08230	--	0.0017715	-1.38848	Codes for a H+-driven, high affinity gamma-aminobutyric acid (GABA) transporter. Localized at the plasma membrane. In planta, AtGAT1 expression was highest in flowers and under conditions of elevated GABA concentrations such as wounding or senescence.
AT1G08470	SSL3	0.0110994	-1.15897	Although this enzyme is predicted to encode a strictosidine synthase (SS), it lacks a conserved catalytic glutamate residue found in active SS enzymes and it is not expected to have SS activity.
AT1G08920	ESL1	0.00676303	-1.36207	Encodes ESL1, a transporter for monosaccharides.
AT1G09070	SRC2	1.15192e-07	-1.33064	SRC2 specifically binds the peptide PIEPPPHH, and moves from ER to a vacuole fraction where it gets internalized. Involved in Protein Storage Vacuole targeting. The mRNA is cell-to-cell mobile.
AT1G09190	--	0.00800272	1.62382	Tetratricopeptide repeat (TPR)-like superfamily protein.
AT1G09350	GolS3	0.00804578	-2.25995	Predicted to encode a galactinol synthase
AT1G09420	G6PD4	0.000922129	1.55653	Encodes a protein similar to glucose-6-phosphate dehydrogenase but, based on amino acid differences in the active site and lack of activity, does not encode a functional G6PDH. The amino acid sequence for the consensus sequence of the G6PDH active site (DHYLGKE) differs in three places in this protein. gc exon splice site at 20574 is based on protein alignment, and is not confirmed experimentally.
AT1G09750	--	1.49004e-07	-1.44065	Eukaryotic aspartyl protease family protein.
AT1G09812	--	0.0304125	1.53427	multidrug resistance protein.
AT1G09890	--	0.0451026	1.33423	Rhamnogalacturonate lyase family protein.
AT1G09970	--	6.9232e-08	1.41942	RLK7 belongs to a leucine-rich repeat class of receptor-likekinase (LRR-RLKs). It is involved in the control of germination speed and the tolerance to oxidant stress. The mRNA is cell-to-cell mobile.
AT1G10000	--	0.0025873	-4.78386	Ribonuclease H-like superfamily protein.
AT1G10240	FRS11	0.0195352	1.24837	FAR1-related sequence 11.
AT1G10320	--	0.0278012	2.37934	Zinc finger C-x8-C-x5-C-x3-H type family protein.
AT1G10657	--	0.00540462	-1.50436	transmembrane protein.
AT1G10740	--	0.000332615	-1.06504	alpha/beta-Hydrolases superfamily protein.
AT1G11070	--	0.025232	1.56838	hydroxyproline-rich glycoprotein family protein.
AT1G11260	STP1	3.235e-11	-1.72681	Encodes a H+/hexose cotransporter. The mRNA is cell-to-cell mobile.
AT1G11280	--	1.50335e-07	-4.65366	S-locus lectin protein kinase family protein.
AT1G11530	CXXS1	0.0198168	-1.63578	Encodes a monocysteinic thioredoxin, thioredoxin in which the second cysteine of the redox site is replaced by a serine, with low disulfide reductase but efficient disulfide isomerase activity. The mRNA is cell-to-cell mobile.
AT1G11545	XTH8	0.00336745	-1.10675	xyloglucan endotransglucosylase/hydrolase 8.
AT1G11580	PMEPCRA	0.00017583	1.0408	methylesterase PCR A.
AT1G11600	CYP77B1	0.0428731	-1.0681	Plant specific fatty acid epoxygenase.
AT1G11800	--	0.00541662	1.06895	endonuclease/exonuclease/phosphatase family protein.
AT1G12010	--	0.000286449	-1.6811	Encodes a protein that appears to have 1-amino-cyclopropane-1-carboxylic acid oxidase activity based on mutant analyses. The mRNA is cell-to-cell mobile.
AT1G12064	--	0.0464968	1.72683	transmembrane protein.
AT1G12090	ELP	0.000667999	-1.67405	extensin-like protein (ELP)
AT1G12200	FMO	1.78335e-07	-3.6866	Putative flavin monooxygenase.
AT1G12390	--	0.0240694	-1.13379	Cornichon family protein.
AT1G12400	--	0.00471939	-1.45993	Nucleotide excision repair, TFIIH, subunit TTDA.
AT1G12560	EXPA7	0.00495625	-1.22582	Member of Alpha-Expansin Gene Family. Naming convention from the Expansin Working Group (Kende et al, 2004. Plant Mol Bio). Containing a conserved root hair-specific cis-element RHE. Expressed specifically in root hair cell and involved in root hair elongation.
AT1G12630	--	0.0127273	2.33912	encodes a member of the DREB subfamily A-4 of ERF/AP2 transcription factor family. The protein contains one AP2 domain. There are 17 members in this subfamily including TINY.
AT1G12730	--	0.00245957	1.82745	GPI transamidase subunit PIG-U.
AT1G13245	RTFL17	0.00599314	-1.00599	ROTUNDIFOLIA like 17.
AT1G13260	RAV1	0.0422889	-1.00687	Encodes an AP2/B3 domain transcription factor which is upregulated in response to low temperature. It contains a B3 DNA binding domain. It has circadian regulation and may function as a negative growth regulator. The mRNA is cell-to-cell mobile.
AT1G13650	--	0.000105761	-2.10068	hypothetical protein.
AT1G13920	--	0.0398306	-1.68825	Remorin family protein.
AT1G14185	--	0.0255819	-1.40117	Glucose-methanol-choline (GMC) oxidoreductase family protein.
AT1G14280	PKS2	0.00166407	-1.01471	Encodes phytochrome kinase substrate 2. PKS proteins are critical for hypocotyl phototropism. Forms a complex with Phot1, Phot2 and NPH3.
AT1G14590	--	0.0390901	1.09717	Nucleotide-diphospho-sugar transferase family protein.
AT1G14730	--	0.00112352	-1.3733	Cytochrome b561/ferric reductase transmembrane protein family.
AT1G14890	--	0.0032391	-1.08613	Plant invertase/pectin methylesterase inhibitor superfamily protein.
AT1G14900	HMGA	6.67421e-09	-1.55652	Encodes a protein belonging to the subgroup of HMGA (high mobility group A) proteins that interact with A/T-rich stretches of DNA.
AT1G15010	--	6.02161e-06	-3.71187	mediator of RNA polymerase II transcription subunit.
AT1G15215	SHH1	0.0354014	1.15972	Encodes SHH1, a homeodomain protein required for DNA methylation. It is an atypical RNA-directed DNA methylation component, and functions in transcriptional silencing through both DNA methylation-dependent and -independent pathways.
AT1G15550	GA3OX1	0.000141757	-1.5468	Involved in later steps of the gibberellic acid biosynthetic pathway. Activated by AGAMOUS in a cal-1, ap1-1 background. Deletion of 208 bp from -1016 to -809 (Δ-808) resulted in loss of GA-negative feedback (this sequence, which contains a 43-bp sequence GNFEI, was shown to be sufficient for GA-negative feedback).
AT1G15580	IAA5	0.00422461	-1.95227	auxin induced protein
AT1G15630	--	0.00459397	3.04865	transmembrane protein.
AT1G15660	--	0.0100313	-1.03196	Encodes a homologue of the human centromeric protein C (CENP-C). CENP-C co-localizes with the 180 bp centromeric regions of chromosomes throughout the cell cycle, but does not completely cover the 180 bp regions.
AT1G15800	--	0.0294935	1.03643	hypothetical protein.
AT1G15870	--	0.00480703	1.52456	Mitochondrial glycoprotein family protein.
AT1G15885	--	0.0167617	-1.47655	hypothetical protein.
AT1G16030	Hsp70b	0.00199451	1.46527	heat shock protein 70B.
AT1G16390	2021-10-03	0.0374021	-1.27161	organic cation/carnitine transporter 3.
AT1G16590	REV7	0.0020688	2.11817	putative translesion synthesis polymerase zeta subunit, homologous to Y-family DNA polymerases, contains BRCT domain. Mutants are sensitive to UV-B radiation. Gene is involved in damage-tolerance mechanisms through translesion synthesis(TLS).
AT1G17060	CYP72C1	0.0154682	-1.29234	Encodes a protein with similarity to other cytochrome P450's and is a homolog of BAS1. Over expression causes a dwarf phenotype resembling brassinolide resistant mutants. Double mutant analysis of sob7/bas1 loss of function mutants suggests these genes have redundant functions in light responsiveness. SOB7 may function in metabolizing brassinolides. Expressed in leaf, root, stem and silique but e…
AT1G17147	--	0.00901367	-1.58842	VQ motif-containing protein.
AT1G17170	GSTU24	1.18537e-21	3.02046	Encodes glutathione transferase belonging to the tau class of GSTs. Naming convention according to Wagner et al. (2002). It is involved in the detoxification of the environmental pollutant 2,4,6-trinitrotoluene. Arabidopsis plants over-expressing At1g17170 were more resistant to TNT, removed more TNT from sterile and soil-based media, and had reduced levels of glutathione when grown in the presen…
AT1G17330	--	0.0180792	1.32529	cGMP-activated phosphodiesterase responsible for UVA induced decrease in cGMP.
AT1G17665	--	0.0164664	2.2412	CA-responsive protein.
AT1G17710	PEPC1	0.000325992	-2.70345	Encodes a phosphoethanolamine/phosphocholine phosphatase. It is likely to be involved in the liberation of inorganic phosphate from intracellular sources. Expression is upregulated in the shoot of cax1/cax3 mutant.
AT1G17960	--	0.00873654	1.24803	Threonyl-tRNA synthetase.
AT1G18180	--	0.0251936	1.46029	3-oxo-5-alpha-steroid 4-dehydrogenase (DUF1295).
AT1G18300	NUDT4	1.44869e-05	-2.56974	nudix hydrolase homolog 4.
AT1G18400	BEE1	0.0211593	-1.0819	Encodes the brassinosteroid signaling component BEE1 (BR-ENHANCED EXPRESSION 1). Positively modulates the shade avoidance syndrome in Arabidopsis seedlings.
AT1G18710	MYB47	0.0330848	-2.16473	Member of the R2R3 factor gene family. Promotes seed longevity (viability of seed over time.) Expressed in the chalazal seed coat. Overexpresion enhances resistance of seed to deterioration (PMID:32519347).
AT1G18740	--	5.04694e-07	-1.82497	DUF793 domain containing protein. Expression is induced by cold. Loss of function mutations are more sensitive to freezing and have reduced levels of CBFs. May act by preventing degradation of CBFs.
AT1G18810	--	0.0424823	1.22647	phytochrome kinase substrate-like protein.
AT1G18880	NRT1.9	0.00118846	-1.00497	Encodes a low-afﬁnity plasma membrane nitrate transporter expressed in the companion cells of root phloem.
AT1G19020	--	0.022739	-1.17305	Modulates defense against bacterial pathogens and tolerance to oxidative stress.
AT1G19080	TTN10	4.90131e-06	-2.41553	This gene is predicted to encode a PSF3 component of the GINS complex. This complex has been implicated in the initiation of DNA replication in Xenopus. Mutations in this gene cause defects in embryo development.
AT1G19120	LSM1A	0.0321361	-1.20289	Small nuclear ribonucleoprotein family protein.
AT1G19180	JAZ1	0.00377371	-1.04093	JAZ1 is a nuclear-localized protein involved in jasmonate signaling. JAZ1 transcript levels rise in response to a jasmonate stimulus. JAZ1 can interact with the COI1 F-box subunit of an SCF E3 ubiquitin ligase in a yeast-two-hybrid assay only in the presence of jasmonate-isoleucine (JA-ILE) or coronatine. Application of jasmonate methyl ester to Arabidopsis roots reduces the levels of a JAZ1:GUS …
AT1G19350	BES1	6.12124e-07	-1.25797	Encodes brassinosteroid (BR) signalling protein that accumulates in the nucleus as dephosphorylated form in response to BRs. Is phosphorylated by the BIN2 GSK3 kinase. It synergistically interacts with BIM1 to bind to E box sequences (CANNTG). The protein contains a nuclear localization signal (NLS), followed by a highly conserved amino-terminal domain (N) shared by all family members, a BIN2 pho…
AT1G19540	--	0.0164133	-2.60302	NmrA-like negative transcriptional regulator family protein.
AT1G19670	CLH1	0.0414187	-1.18021	Chlorophyllase is the first enzyme involved in chlorophyll degradation. It catalyzes the hydrolysis of the ester bond to yield chlorophyllide and phytol. AtCLH1 lacks a typical signal sequence for the chloroplast. Its expression is induced rapidly by methyljasmonate, a known promoter of senescence and chlorophyll degradation.
AT1G19690	--	0.0378014	1.05518	NAD(P)-binding Rossmann-fold superfamily protein.
AT1G19770	PUP14	2.36388e-08	-1.68011	Member of a family of proteins related to PUP1, a purine transporter. May be involved in the transport of purine and purine derivatives such as cytokinins, across the plasma membrane. The mRNA is cell-to-cell mobile.
AT1G19960	--	0.031513	1.51257	Unknown gene, expression decreased in response to Mn and increased by cytokinin.
AT1G20070	--	0.000184259	1.70339	hypothetical protein.
AT1G20190	EXPA11	0.00447448	-1.66605	member of Alpha-Expansin Gene Family. Naming convention from the Expansin Working Group (Kende et al, 2004. Plant Mol Bio)
AT1G20300	--	0.000277089	1.35644	Pentatricopeptide repeat (PPR) superfamily protein.
AT1G20380	--	0.000522934	2.52284	Putative prolyl oligopeptidase, associated with quantitive disease resistance to S. sclerotiorum.
AT1G20620	CAT3	0.00136168	1.00029	Catalase, catalyzes the breakdown of hydrogen peroxide (H2O2) into water and oxygen. The mRNA is cell-to-cell mobile.
AT1G20670	--	0.00475126	-1.15612	DNA-binding bromodomain-containing protein, interacts with core SWI/SNF complex components.
AT1G21110	IGMT3	0.00538691	-1.10169	O-methyltransferase family protein.
AT1G21250	WAK1	2.10173e-11	2.19788	Encodes a cell wall-associated kinase that interacts with AtGRP3 and may function as a signaling receptor of extracellular matrix component such as oligogalacturonides. The mRNA is cell-to-cell mobile.
AT1G21480	--	0.00849811	-1.01166	Exostosin family protein.
AT1G21520	--	2.02669e-08	3.3275	hypothetical protein.
AT1G21830	--	3.37448e-06	-1.94562	hypothetical protein.
AT1G21910	DREB26	0.00415983	-1.73162	encodes a member of the DREB subfamily A-5 of ERF/AP2 transcription factor family. The protein contains one AP2 domain. There are 15 members in this subfamily including RAP2.1, RAP2.9 and RAP2.10.
AT1G22160	--	3.83383e-06	-2.49149	senescence-associated family protein (DUF581).
AT1G22590	AGL87	0.00332679	-1.02987	AGAMOUS-like 87.
AT1G22740	RABG3B	0.0471896	-1.08982	GTP-binding protein Rab7
AT1G23110	--	2.01128e-05	-3.92094	fold protein.
AT1G23140	--	0.00392196	-1.01362	Expression is upregulated in the shoot of cax1/cax3 mutant.
AT1G23550	SRO2	0.0483092	1.81284	Encodes a protein with similarity to RCD1 but without the WWE domain. The protein does have a PARP signature upstream of the C-terminal protein interaction domain. The PARP signature may bind NAD+ and attach the ADP-ribose-moiety from NAD+ to the target molecule. Its presence suggests a role for the protein in ADP ribosylation. Its transcript level is up-regulated by tunicamycin (N-linked glycosy…
AT1G23710	--	0.000181804	-1.66806	hypothetical protein (DUF1645).
AT1G23760	JP630	0.0460089	-2.22237	Encodes aromatic rich glycoprotein JP630.
AT1G24147	--	0.0161403	-2.52852	transmembrane protein.
AT1G24260	2021-09-03	1.80346e-06	2.10671	Member of the MADs box transcription factor family. SEP3 is redundant with SEP1 and 2. Flowers of SEP1/2/3 triple mutants show a conversion of petals and stamens to sepals.SEP3 forms heterotetrameric complexes with other MADS box family members and binds to the CArG box motif.
AT1G24280	G6PD3	0.000193436	1.5194	Encodes a plastidic glucose-6-phosphate dehydrogenase that is sensitive to reduction by DTT and whose mRNA is most highly expressed in root.
AT1G24880	LpxC2	4.55352e-08	-1.4867	Similar to bacterial lipid A biosynthetic gene.
AT1G25150	--	0.0100371	-1.11927	F-box family protein.
AT1G25400	--	0.000512554	-1.47063	transmembrane protein.
AT1G26530	--	1.73027e-06	3.50155	PIN domain-like family protein.
AT1G26560	BGLU40	0.000756495	-1.57446	beta glucosidase 40.
AT1G26570	UGD1	0.0129584	-1.33822	UDP-glucose dehydrogenase 1.
AT1G26800	--	1.39272e-05	-1.54005	MPSR1 is cytoplasmic E3 ligase that senses misfolded proteins independently of chaperones and targets those proteins for degradation via the 26S proteasome. Involved in the regulation of the homeostasis of sensor NLR immune receptors.
AT1G26945	KDR	5.33514e-08	-2.60648	Encodes a basic helix-loop-helix (bHLH) protein involved in blue/far-red light signaling. Physically interacts with HFR1 and negatively regulates its activity.
AT1G27020	--	0.00954696	1.05171	plant/protein.
AT1G27100	--	1.82953e-05	-1.15795	Actin cross-linking protein.
AT1G27170	--	0.0230717	2.24051	transmembrane receptors / ATP binding protein.
AT1G27210	--	0.00153627	-1.09725	ARM repeat superfamily protein.
AT1G27540	--	0.000367577	-1.11536	F-box protein (DUF295).
AT1G27565	--	2.68802e-09	6.59533	hypothetical protein.
AT1G27570	--	0.00569046	4.66796	phosphatidylinositol 3- and 4-kinase family protein.
AT1G27670	--	0.04803	-1.36951	transmembrane protein.
AT1G27730	STZ	1.00148e-12	-2.70551	Related to Cys2/His2-type zinc-finger proteins found in higher plants. Compensated for a subset of calcineurin deficiency in yeast. Salt tolerance produced by ZAT10 appeared to be partially dependent on ENA1/PMR2, a P-type ATPase required for Li+ and Na+ efflux in yeast. The protein is localized to the nucleus, acts as a transcriptional repressor and is responsive to chitin oligomers. Also involv…
AT1G28320	DEG15	0.0203602	1.10003	Mutants in this gene are defective in the processing of pre-glyoxysomal malate dehydrogenase (pre-gMDH) to gMDH.
AT1G28330	DYL1	6.25883e-07	-1.5338	dormancy-associated protein (DRM1)
AT1G28370	ERF11	0.00187417	-1.57186	encodes a member of the ERF (ethylene response factor) subfamily B-1 of ERF/AP2 transcription factor family. The protein contains one AP2 domain. There are 15 members in this subfamily including ATERF-3, ATERF-4, ATERF-7, and leafy petiole.
AT1G28610	--	0.00190922	-1.7935	GDSL-motif esterase/acyltransferase/lipase. Enzyme group with broad substrate specificity that may catalyze acyltransfer or hydrolase reactions with lipid and non-lipid substrates.
AT1G28670	--	9.46196e-13	-2.90344	Arabidopsis thaliana lipase
AT1G28710	--	0.0345995	-1.15381	Nucleotide-diphospho-sugar transferase family protein.
AT1G29030	--	0.00177483	1.26581	Apoptosis inhibitory protein 5 (API5).
AT1G29110	--	0.00994977	-1.95109	Cysteine proteinases superfamily protein.
AT1G29195	--	0.0178289	1.96928	PADRE protein up-regulated after infection by S. sclerotiorum.
AT1G29290	--	0.0378108	-1.90028	Group II CEP family member; binds to vascular tissue independently of CEPR1 or CRA2.
AT1G29410	PAI3	0.0284141	-2.37837	Encodes phosphoribosylanthranilate isomerase which catalyzes the third step in tryptophan biosynthesis.
AT1G29440	SAUR63	0.00529504	-2.59811	SAUR-like auxin-responsive protein family.
AT1G29450	--	3.43797e-10	-3.32284	SAUR-like auxin-responsive protein family.
AT1G29460	--	0.0104809	-1.50096	SAUR-like auxin-responsive protein family.
AT1G29500	--	0.00375449	-1.70623	SAUR-like auxin-responsive protein family.
AT1G29550	--	0.018358	1.10586	Eukaryotic initiation factor 4E protein.
AT1G29660	--	3.41335e-05	-1.07068	GDSL-motif esterase/acyltransferase/lipase. Enzyme group with broad substrate specificity that may catalyze acyltransfer or hydrolase reactions with lipid and non-lipid substrates.
AT1G29670	--	0.00453586	-1.10848	GDSL-motif esterase/acyltransferase/lipase. Enzyme group with broad substrate specificity that may catalyze acyltransfer or hydrolase reactions with lipid and non-lipid substrates. The mRNA is cell-to-cell mobile.
AT1G29940	NRPA2	0.000979562	1.15782	Encodes a subunit of RNA polymerase 1 (aka RNA polymerase A).
AT1G30160	--	0.0305569	2.22319	hypothetical protein (DUF295).
AT1G30170	--	0.00126687	2.74606	Hypothetical protein (DUF295) of unknown function.
AT1G30360	ERD4	0.000375405	-1.01242	Early-responsive to dehydration stress protein (ERD4).
AT1G30370	DLAH	0.0210717	-2.50355	Encodes a mitochondria-localized class III phospholipase A1 that plays a role in seed viability.
AT1G30410	ABCC12	0.000713187	1.6533	member of MRP subfamily
AT1G30475	--	0.000111573	1.75308	hypothetical protein.
AT1G30545	--	0.0203041	1.37443	S-adenosyl-L-methionine-dependent methyltransferase superfamily protein.
AT1G30570	HERK2	0.0239925	-1.00419	Encodes HERCULES2 (HERK2), a receptor kinase regulated by Brassinosteroids and required for cell elongation during vegetative growth.
AT1G30690	--	3.85002e-06	-1.48113	Sec14p-like phosphatidylinositol transfer family protein.
AT1G30700	--	0.00216746	-2.02639	FAD-binding Berberine family protein.
AT1G31200	--	6.41223e-12	2.69364	phloem protein 2-A9.
AT1G31280	AGO2	0.00545657	1.60718	Encodes Argonaute gene that binds viral siRNAs and is involved in antiviral defense response. Regulates innate immunity.Mutants have increased susceptibility to Potato virus X and tobacco rattle virus.
AT1G31290	AGO3	1.29361e-05	-4.33124	ARGONAUTE 3.
AT1G31460	--	0.0088596	-1.87127	vitellogenin-2 protein.
AT1G31580	ECS1	1.43396e-26	-3.34776	Encodes cell wall protein. ECS1 is not a Xcc750 resistance gene, but the genetic data indicate that ECS1 is linked to a locus influencing resistance to Xcc750. The mRNA is cell-to-cell mobile.
AT1G31690	--	5.12726e-05	3.5474	Copper amine oxidase family protein.
AT1G31770	ABCG14	1.68025e-05	1.41228	ATP-binding cassette 14.
AT1G31840	--	0.043608	2.53715	Tetratricopeptide repeat (TPR)-like superfamily protein.
AT1G32260	--	0.00935086	1.08066	envelope glycoprotein.
AT1G32340	NHL8	0.0219571	1.09691	Encodes a protein whose sequence is similar to tobacco hairpin-induced gene (HIN1) and Arabidopsis non-race specific disease resistance gene (NDR1). Expression is not detected under normal conditions and in response to cucumber mosaic virus or spermine.
AT1G32583	--	0.0282014	-2.6225	A microRNA MIR400 is derived from the first intron of At1g32583 in the 5'UTR. A stress-induced alternative splicing event in At1g32583 resulted in greater accumulation of miR400 primary transcripts and a low level of mature miR400.
AT1G32630	--	0.012968	-1.23663	FAM50A-like protein.
AT1G32690	--	0.03782	-1.39863	DUF740 family protein.
AT1G32900	GBSS1	6.41408e-05	-1.03898	UDP-Glycosyltransferase superfamily protein.
AT1G32920	--	3.05593e-15	-2.24539	hypothetical protein.
AT1G32928	--	2.47215e-10	-2.1233	Avr9/Cf-9 rapidly elicited protein.
AT1G32940	SBT3.5	0.0469007	1.02591	Subtilase family protein.
AT1G33265	--	0.000524443	1.00754	Encodes a chloroplast membrane-localized fatty acid exporter that plays a critical roles in transporting plastid fatty acids for TAG biosynthesis during seed and embryo development.
AT1G33440	--	0.000423403	3.51282	Major facilitator superfamily protein.
AT1G33612	--	0.010241	4.51133	Encodes a receptor for the Plant Natriuretic Peptide (At2g18660, AtPNP-A). The receptor contains a functional guanylyl cyclase catalytic center embedded in the cytosolic kinase domain. This catalytic center can convert GTP into cGMP (and PPi) which enables ligand-specific downstream signalling. It is therefore consistent with the reported cGMP dependence of AtPNP-A effects (see DOI:10.1007/s11103…
AT1G33760	--	0.000110592	-2.56403	encodes a member of the DREB subfamily A-4 of ERF/AP2 transcription factor family. The protein contains one AP2 domain. There are 17 members in this subfamily including TINY.
AT1G34047	--	1.1038e-12	5.31582	Encodes a defensin-like (DEFL) family protein.
AT1G34065	SAMC2	0.00186891	-1.20493	S-adenosylmethionine carrier 2.
AT1G34180	NAC016	2.67359e-10	2.87427	NAC domain containing protein 16.
AT1G34270	--	0.0219855	1.2409	Exostosin family protein.
AT1G34430	EMB3003	8.19806e-12	-1.76899	2-oxoacid dehydrogenases acyltransferase family protein.
AT1G34460	CYCB1%3B5	0.00831616	2.93472	B1 type cyclin
AT1G34570	--	0.00283651	1.01235	Essential protein Yae1, N-terminal.
AT1G34580	--	0.000401806	2.91438	Major facilitator superfamily protein.
AT1G35140	--	1.53621e-06	-2.07006	EXL1 is involved in the C-starvation response. Phenotypic changes of an exl1 loss of function mutant became evident only under corresponding experimental conditions. For example, the mutant showed diminished biomass production in a short-day/low light growth regime, impaired survival during extended night, and impaired survival of anoxia stress.
AT1G35290	--	0.00447991	-1.37908	Thioesterase superfamily protein.
AT1G35310	MLP168	0.000186696	-3.12848	MLP-like protein 168.
AT1G35320	--	9.42936e-24	-5.35511	transmembrane protein.
AT1G35515	HOS10	0.0123888	-1.22853	high response to osmotic stress 10.
AT1G35560	--	0.0130215	-1.07902	Encodes a member of the TCP-P subfamily that is involved in flowering time control and plant development. Mutants present an early flowering phenotype.
AT1G35720	ANNAT1	1.49725e-05	1.22619	Encodes a member of the annexin gene family, a diverse, multigene family of calcium-dependent, membrane-binding proteins. The protein was determined to have peroxidase activity. This activity is thought to be dependent on the presence of post-translational modifications (most likely phosphorylation). The protein was shown to be present as a mixture of monomer and homodimer. The homodimerization s…
AT1G36180	ACC2	1.99142e-07	2.85417	acetyl-CoA carboxylase 2 (ACC2) The mRNA is cell-to-cell mobile.
AT1G36280	--	0.000152725	1.45102	L-Aspartase-like family protein.
AT1G42990	BZIP60	0.00019835	-1.15873	bZIP60 consists of a bZIP DNA binding domain followed by a putative transmembrane domain. bZIP60 mRNA is upregulated by the addition of ER stress inducers, tunicamycin (inhibitor of N-linked glycosylation), DTT (inhibitor of disulfide bond formation) and azetin-2-carboxylate (proline analog perturbing protein structure). Upon ER stress, bZIP60 mRNA is spliced by IRE1A and IRE1B to produce bZIP60-…
AT1G43605	--	2.06481e-06	3.41209	hypothetical protein.
AT1G43800	FTM1	1.06442e-05	1.74855	Δ9 stearoyl-ACP desaturase which together with FAB2, AAD1, and AAD5 redundantly participates in oil storage during the maturation phase.
AT1G43910	--	1.16151e-05	1.7845	P-loop containing nucleoside triphosphate hydrolases superfamily protein.
AT1G44350	ILL6	0.00107252	-1.49509	encodes a protein similar to IAA amino acid conjugate hydrolase. NO-induced, involved in growth and disease resistance. Plays a positive role in the activation of SAR when challenged with the avirulent pathogen Pst DC3000 (avrB) at 5 ? 106 CFU.
AT1G44800	SIAR1	7.75378e-09	1.44982	Encodes Siliques Are Red 1 (SIAR1). Functions as a bidirectional amino acid transporter that is crucial for the amino acid homeostasis of siliques. Member of nodulin MtN21-like transporter family.
AT1G44910	PRP40A	0.00908535	1.19264	Binds the carboxyl-terminal domain (CTD) of the largest subunit of RNA polymerase II and functions as a scaffold for RNA processing machineries.
AT1G45163	--	1.62872e-06	-6.16507	transmembrane protein.
AT1G46480	WOX4	0.0362122	-1.05052	Encodes WOX4, a WUSCHEL-related homeobox gene family member with 65 amino acids in its homeodomain. Proteins in this family contain a sequence of eight residues (TLPLFPMH) downstream of the homeodomain called the WUS box. This protein also contains an acidic domain approximately 10 residues upstream of the WUS box. Part of the TDIF-TDR-WOX4 signaling pathway that plays a crucial role in the maint…
AT1G47270	TLP6	0.0062128	-1.42138	Member of TLP family of tubby like proteins that also contain an F-Box. Localized to the plasma membrane.
AT1G47395	--	0.0330645	-2.27159	Involved in regulation of iron deficiency response genes.
AT1G47570	--	1.12079e-16	2.46646	RING/U-box superfamily protein.
AT1G47655	--	0.0498079	-1.41524	Dof-type zinc finger DNA-binding family protein.
AT1G47670	--	0.00354407	-1.01821	Transmembrane amino acid transporter family protein.
AT1G47830	--	0.013988	-1.24922	SNARE-like superfamily protein.
AT1G47840	HXK3	0.00375364	1.4056	Encodes a putative hexokinase.
AT1G47845	--	0.0134027	1.28453	hexokinase.
AT1G48070	--	0.00169479	3.2442	Thioredoxin superfamily protein.
AT1G48240	NPSN12	0.000826696	-1.12909	member of NPSN Gene Family
AT1G48400	--	0.0102404	4.51133	F-box/RNI-like/FBD-like domains-containing protein.
AT1G48750	--	3.69356e-24	2.13699	Bifunctional inhibitor/lipid-transfer protein/seed storage 2S albumin superfamily protein.
AT1G48760	--	2.00508e-21	2.05062	Encodes the putative delta subunit of the AP(adaptor protein)-3 complex and plays a role in vacuolar function.
AT1G48880	TBL7	0.0373217	-1.88151	Encodes a member of the TBL (TRICHOME BIREFRINGENCE-LIKE) gene family containing a plant-specific DUF231 (domain of unknown function) domain. TBL gene family has 46 members, two of which (TBR/AT5G06700 and TBL3/AT5G01360) have been shown to be involved in the synthesis and deposition of secondary wall cellulose, presumably by influencing the esterification state of pectic polymers. A nomenclature…
AT1G49450	--	0.0337264	-2.36955	Transducin/WD40 repeat-like superfamily protein.
AT1G49500	--	9.10519e-14	-1.74182	transcription initiation factor TFIID subunit 1b-like protein.
AT1G49580	--	0.000200091	-1.61954	Calcium-dependent protein kinase (CDPK) family protein.
AT1G49630	PREP2	4.79321e-07	-3.39023	Zinc metalloprotease pitrilysin subfamily A. Signal peptide degrading enzyme targeted to mitochondria and chloroplasts. Expressed in flower, leaf and root. Not expressed in silique and shoot.
AT1G49650	--	0.00170514	-1.26801	alpha/beta-Hydrolases superfamily protein.
AT1G49780	PUB26	0.00403345	-1.4488	PUB25 and PUB26 are closely related paralogs that encode functional E3 ligases. They function in immune response pathway by targeting BIK1 for degradation.
AT1G49860	GSTF14	0.000117437	2.62921	Encodes glutathione transferase belonging to the phi class of GSTs. Naming convention according to Wagner et al. (2002). The mRNA is cell-to-cell mobile.
AT1G49960	--	0.0443796	-2.73709	Xanthine/uracil permease family protein.
AT1G50110	--	0.00199945	-1.77809	Encodes a cytosolic branched-chain aminotransferase that acts on Leu, Ile, Val and also on Met. Together with BCAT4 and BCAT3, it is involved in methionine salvage and glucosinolate biosynthesis.
AT1G50290	--	9.4857e-12	-6.96553	hypothetical protein.
AT1G50520	CYP705A27	0.000163	-5.40067	member of CYP705A The mRNA is cell-to-cell mobile.
AT1G50620	--	0.0346394	-1.24511	RING/FYVE/PHD zinc finger superfamily protein.
AT1G50732	--	0.000402053	-1.41226	transmembrane protein.
AT1G50745	--	2.33908e-05	-5.59049	plant mobile domain protein.
AT1G51140	FBH3	0.00157714	-1.13635	Encodes a basic helix-loop-helix-type transcription factor involved in photoperiodism flowering. Binds to the E-box cis-element in the CONSTANS (CO) promoter to regulate flowering. Interacts with CFL1 and along with CFLAP2 negatively regulates cuticle development. Binds to the potassium channel gene KAT1 as a dimer. The DNA-binding capacity is inhibited in response to ABA through phosphorylation-…
AT1G51340	--	0.000800581	1.95329	Encodes a root citrate transporter which together with the root malate transporter ALMT1 are the primary mechanism of aluminum tolerance.
AT1G51380	--	0.0178568	1.12711	DEA(D/H)-box RNA helicase family protein.
AT1G51405	--	0.0192892	2.10125	myosin-like protein.
AT1G51430	--	0.00496299	1.01196	cTAGE family protein.
AT1G51470	BGLU35	0.00472466	1.04882	Encodes a myrosinase.
AT1G51805	--	0.00385073	-1.4139	Leucine-rich repeat protein kinase family protein.
AT1G51830	--	0.0215642	-2.07124	Leucine-rich repeat protein kinase family protein.
AT1G51840	--	0.000908686	-3.71678	kinase-like protein.
AT1G51860	--	0.00588523	-1.75231	Leucine-rich repeat protein kinase family protein.
AT1G51965	ABO5	0.0399166	-1.31507	Encodes ABA Overly-Sensitive5 (ABO5), a pentatricopeptide repeat protein required for cis-splicing of mitochondrial nad2 intron 3. Involved in response to abscisic acid.
AT1G52100	--	1.28669e-21	-3.24876	Mannose-binding lectin superfamily protein.
AT1G52220	--	2.27023e-05	-1.94373	Thylakoid membrane localized protein that interacts with other CURT family proteins. Oligomerization is associated with grana thylakoid curavature.
AT1G52240	ROPGEF11	0.0015092	-1.47747	Encodes a member of KPP-like gene family, homolog of KPP (kinase partner protein) gene in tomato. Also a member of the RopGEF (guanine nucleotide exchange factor) family, containing the novel PRONE domain (plant-specific Rop nucleotide exchanger), which is exclusively active towards members of the Rop subfamily .
AT1G52245	--	0.0174454	-3.00148	dynein light chain LC6, flagellar outer arm-like protein.
AT1G52270	--	0.00107742	-5.06292	hypothetical protein.
AT1G52280	RABG3d	0.0043836	1.37931	RAB GTPase homolog G3D.
AT1G52342	--	9.92705e-12	-1.94805	hypothetical protein.
AT1G52400	BGLU18	5.22534e-06	-1.56584	encodes a member of glycosyl hydrolase family 1, located in inducible ER bodies which were formed after wounding, required in inducible ER body formation The mRNA is cell-to-cell mobile.
AT1G52618	--	9.07038e-05	-5.40233	hypothetical protein.
AT1G52700	--	2.33459e-06	2.8816	alpha/beta-Hydrolases superfamily protein.
AT1G52750	--	0.000264022	-2.38601	alpha/beta-Hydrolases superfamily protein.
AT1G52825	--	0.0369181	-1.76082	sporulation-specific protein.
AT1G52905	--	0.000549946	-1.12796	hypothetical protein.
AT1G53070	--	0.00911647	-1.11903	Legume lectin family protein.
AT1G53170	ERF8	0.000237837	-1.85261	encodes a member of the ERF (ethylene response factor) subfamily B-1 of ERF/AP2 transcription factor family (ATERF-8). The protein contains one AP2 domain. There are 15 members in this subfamily including ATERF-3, ATERF-4, ATERF-7, and leafy petiole.
AT1G53250	--	0.00870148	1.59454	histone-lysine N-methyltransferase, H3 lysine-79 specific-like protein.
AT1G53480	MRD1	1.51396e-16	-2.79513	Encodes MRD1 (mto 1 responding down). Down-regulated in mto1-1 mutant that over-accumulates soluble methionine.
AT1G53530	--	0.000641436	1.00578	Mitochondrial ATP-independent protease
AT1G53640	--	0.00136666	-4.92959	transmembrane protein.
AT1G53830	PME2	8.83506e-05	-1.76751	encodes a pectin methylesterase
AT1G53850	PAE1	3.26669e-06	1.06812	Encodes alpha5 subunit of 20s proteosome involved in protein degradation and RNA degradation.
AT1G53900	--	0.00553299	-3.28581	Eukaryotic translation initiation factor 2B (eIF-2B) family protein.
AT1G53990	GLIP3	0.00523105	4.66009	Contains lipase signature motif and GDSL domain. The mRNA is cell-to-cell mobile.
AT1G54040	ESP	9.42818e-95	8.20437	Epithiospecifier protein, interacts with WRKY53. Involved in pathogen resistance and leaf senescence.
AT1G54120	--	0.000117882	1.16386	hypothetical protein.
AT1G54130	RSH3	0.02738	-1.01313	This gene appears to be at least partially redundant with RSH2 (At3g14050). Guanosine tetraphosphate synthesized by RSH2/RSH3 (and CRSH At3g17470) to an unknown extent can repress chloroplast gene expression, and also reduce chloroplast size. Involved in the maintenance of the (p)ppGp level to accustom plastidial gene expression to darkness.
AT1G54260	--	1.01449e-05	-5.83288	winged-helix DNA-binding transcription factor family protein.
AT1G54575	--	0.00209586	1.2595	hypothetical protein.
AT1G55080	MED9	0.0403735	1.50844	mediator of RNA polymerase II transcription subunit-like protein.
AT1G55180	PLDEPSILON	0.00238481	1.51699	member of C2-PLD. subfamily Represents a phospholipase D (PLD) gene with four exons, hence it is a member of the alpha class. Its amino acid sequence is quite different from other PLDs, therefore it might possess unique structural and/or catalytic properties.
AT1G55265	--	0.00220705	1.12533	DUF538 family protein, putative (Protein of unknown function, DUF538).
AT1G55330	AGP21	1.17718e-10	-1.46959	Encodes a putative arabinogalactan-protein (AGP21).
AT1G55865	--	0.0454774	2.00768	ubiquitin-protein ligase.
AT1G55890	--	0.000224896	-1.23863	Ribosomal pentatricopeptide repeat protein
AT1G55930	--	0.0135195	1.08193	CBS domain-containing protein / transporter associated domain-containing protein.
AT1G56080	--	0.00278072	1.22608	NAI1 interacting protein, involved in ER body formation.
AT1G56160	MYB72	0.00655836	2.55061	Encodes a member of the R2R3 transcription factor gene family that is involved in mediating induced systemic resistance. Genetic analysis of loss of function mutants and overexpressor lines indicates MYB72 is necessary but not sufficient for ISR.Interacts in vivo with EIL3.
AT1G56210	--	0.00514613	-2.06287	Heavy metal transport/detoxification superfamily protein.
AT1G56430	NAS4	0.0206676	-1.14494	Encodes a protein with nicotianamine synthase activity.
AT1G56520	--	0.00592015	2.35694	Disease resistance protein (TIR-NBS-LRR class) family.
AT1G56680	--	0.0488798	-1.6473	Chitinase family protein.
AT1G56720	--	0.000560878	-1.69625	Protein kinase superfamily protein.
AT1G57990	PUP18	2.67536e-06	-1.75251	Member of a family of proteins related to PUP1, a purine transporter. May be involved in the transport of purine and purine derivatives such as cytokinins, across the plasma membrane.
AT1G58150	--	3.71951e-06	-6.22379	phosphoglycerate kinase.
AT1G58270	ZW9	2.62208e-05	-1.2688	ZW9 mRNA, complete cds The mRNA is cell-to-cell mobile.
AT1G58340	ZF14	2.07092e-05	-2.35679	Encodes a plant MATE (multidrug and toxic compound extrusion) transporter that is localized to the Golgi complex and small organelles and is involved in determining the rate of organ initiation. It is also involved in iron homeostasis when plants are under osmotic stress.
AT1G58602	--	4.18521e-11	-2.4822	LRR and NB-ARC domains-containing disease resistance protein.
AT1G58684	--	8.33567e-06	-1.03788	Ribosomal protein S5 family protein.
AT1G58807	--	1.17849e-06	-3.44617	Disease resistance protein (CC-NBS-LRR class) family.
AT1G58983	--	6.50453e-08	-1.1602	Ribosomal protein S5 family protein.
AT1G59218	--	3.46244e-05	-1.66658	Similar to disease resistance proteins.
AT1G59359	--	6.80454e-08	-1.19637	Ribosomal protein S5 family protein.
AT1G59590	ZCF37	0.0116236	-1.44194	ZCF37 mRNA, complete cds The mRNA is cell-to-cell mobile.
AT1G59670	GSTU15	1.31211e-10	6.9034	Encodes glutathione transferase belonging to the tau class of GSTs. Naming convention according to Wagner et al. (2002).
AT1G59720	CRR28	0.0125858	-1.10108	Pentatricopeptide Repeat Protein containing the DYW motif. Required for editing of multiple plastid transcripts. Endonuclease activity.
AT1G59970	--	0.0331645	-1.06379	Matrix metalloproteinase important for root development and root bacterial communities. Modulates auxin/ABA signaling rendering the plant sensitive to drought stress and recruiting differential root bacterial communities.
AT1G60095	--	0.00130897	3.07347	Mannose-binding lectin superfamily protein.
AT1G60130	--	0.000912909	5.02136	Mannose-binding lectin superfamily protein.
AT1G60270	BGLU6	0.00017365	2.36655	beta glucosidase 6.
AT1G60530	DRP4A	0.000840469	-5.06302	Dynamin related protein 4A.
AT1G60590	--	0.00705328	-2.14323	Pectin lyase-like superfamily protein.
AT1G60730	--	0.00015986	1.4032	NAD(P)-linked oxidoreductase superfamily protein.
AT1G60750	--	0.0142509	3.05538	NAD(P)-linked oxidoreductase superfamily protein.
AT1G60810	--	7.57795e-06	1.24947	One of the three genes encoding subunit A of the trimeric enzyme ATP Citrate lyase
AT1G61170	--	0.00142692	-1.3443	hypothetical protein.
AT1G61300	--	0.00169998	1.16411	LRR and NB-ARC domains-containing disease resistance protein.
AT1G61340	FBS1	0.000535579	-1.79768	Encodes a F-box protein induced by various biotic or abiotic stress.
AT1G61370	--	0.0133544	1.79333	S-locus lectin protein kinase family protein.
AT1G61430	--	8.90547e-05	2.3526	S-locus lectin protein kinase family protein.
AT1G61450	--	0.000170961	-2.35166	CAP-gly domain linker.
AT1G61570	TIM13	2.11426e-09	1.3554	Encodes a putative small zinc finger-like protein (TIM13); nucleus-encoded gene whose product is found in the mitochondrial inner membrane space.
AT1G61590	--	0.00130881	-1.13696	Protein kinase superfamily protein.
AT1G61670	--	0.00153458	-1.2772	Lung seven transmembrane receptor family protein.
AT1G61680	TPS14	0.00702111	-1.24854	terpene synthase 14.
AT1G61890	--	0.00239618	-1.00725	MATE efflux family protein.
AT1G61930	--	0.0221737	1.22495	senescence regulator (Protein of unknown function, DUF584).
AT1G62290	--	4.08668e-09	2.10154	Saposin-like aspartyl protease family protein.
AT1G62350	--	0.000952036	-3.12224	Pentatricopeptide repeat (PPR) superfamily protein.
AT1G62430	CDS1	0.000166707	-1.64861	Encodes a CDP-diacylglycerol synthase, involved in phospholipid biosynthesis.
AT1G62500	--	6.95895e-06	-1.18884	Bifunctional inhibitor/lipid-transfer protein/seed storage 2S albumin superfamily protein.
AT1G62510	--	1.37706e-14	-2.20174	Expressed in the root cortex.
AT1G62520	--	0.0010113	-1.47691	sulfated surface-like glycoprotein.
AT1G62630	--	1.57615e-05	-2.85753	Disease resistance protein (CC-NBS-LRR class) family.
AT1G62770	--	0.000290841	-1.3739	PMEI9 pectin methyleseterase inhibitor. Expressed in many plant tissues.
AT1G62910	--	0.0326854	1.39508	Encodes PPR protein involved in mitochondrial 5' end processing. Ecotype variants show differences in processing.
AT1G63090	--	9.97069e-09	-1.85008	phloem protein 2-A11.
AT1G63150	--	0.0320586	2.13452	Transacting siRNA generating locus.
AT1G63480	--	7.46349e-06	2.86933	AT hook motif DNA-binding family protein.
AT1G63540	--	8.06464e-06	5.77322	hydroxyproline-rich glycoprotein family protein.
AT1G63550	--	0.000468921	5.23464	Receptor-like protein kinase-related family protein.
AT1G63630	--	0.0180607	4.17541	Tetratricopeptide repeat (TPR)-like superfamily protein.
AT1G63840	--	0.000372075	-1.03589	RING/U-box superfamily protein.
AT1G63860	--	0.00260513	-4.78424	Disease resistance protein (TIR-NBS-LRR class) family.
AT1G63880	--	9.5088e-17	-7.75439	Encodes a TIR-NBS-LRR class of disease resistance protein effective against Leptosphaeria maculans. The mRNA is cell-to-cell mobile.
AT1G64100	--	0.00797153	2.93626	pentatricopeptide (PPR) repeat-containing protein.
AT1G64105	NAC027	7.62536e-06	1.27798	NAC domain containing protein 27.
AT1G64385	--	1.01559e-14	2.78904	transmembrane protein.
AT1G64600	--	0.00375482	1.33438	copper ion binding / methyltransferase.
AT1G64640	ENODL8	1.04648e-09	-2.10945	early nodulin-like protein 8.
AT1G64670	BDG1	0.000278093	-1.31193	Encodes a epidermally expressed extracellular protein that likely functions as an alpha-beta hydrolase and is required for normal cuticle formation. Homozygous mutant plants are dwarfed and have abnormal leaves, collapsed cells, reduced numbers of trichomes. The specific role of BDG is unclear: it may function in cutin biosynthesis or as a cross-linking enzyme in the cell wall itself.
AT1G64750	DSS1(I)	5.01148e-05	1.45164	Involved in the maintenance of genome integrity through homologous recombination. This function of DSS1 is performed through its interaction with the BRCA2 protein.
AT1G64795	--	0.0269421	2.67638	hypothetical protein.
AT1G64900	CYP89A2	7.69242e-06	1.5861	Encodes cytochrome P450 (CYP89A2). The mRNA is cell-to-cell mobile.
AT1G64980	CDI	0.00011513	-1.69022	Encodes a putative nucleotide-diphospho-sugar transferase required for pollen germination and tube growth.
AT1G65150	--	0.00141144	-3.81585	TRAF-like family protein.
AT1G65180	--	0.0468299	2.53971	Cysteine/Histidine-rich C1 domain family protein.
AT1G65310	XTH17	2.27191e-05	-1.61013	Encodes a xyloglucan endotransglucosylase/hydrolase with only only the endotransglucosylase (XET; EC 2.4.1.207) activity towards xyloglucan and non-detectable endohydrolytic (XEH; EC 3.2.1.151) activity. Expressed in the mature or basal regions of both the main and lateral roots, but not in the tip of these roots where cell division occurs.
AT1G65370	--	0.00061907	-5.06325	TRAF-like family protein.
AT1G65500	--	1.28726e-11	2.67888	Secreted peptide which functions in plant growth and pathogen defense.
AT1G65520	ECI1	0.00691818	-1.00386	encodes a peroxisomal delta3, delta2-enoyl CoA isomerase, involved in unsaturated fatty acid degradation
AT1G65540	LETM2	7.33384e-05	1.26576	LETM1-like protein.
AT1G66160	CMPG1	0.00022274	-1.49598	CYS, MET, PRO, and GLY protein 1.
AT1G66240	ATX1	7.63232e-07	1.07011	homolog of anti-oxidant 1.
AT1G66250	--	0.000428644	-1.55273	O-Glycosyl hydrolases family 17 protein.
AT1G66500	--	3.253e-07	-3.3546	Pre-mRNA cleavage complex II.
AT1G66700	PXMT1	4.88079e-74	11.0303	A member of the Arabidopsis SABATH methyltransferase gene family. Encodes PXMT1, a methyltransferase that methylates 1,7-paraxanthine.
AT1G66760	--	0.0314492	-1.06408	MATE efflux family protein.
AT1G66910	--	0.0359655	-1.57837	Protein kinase superfamily protein.
AT1G67030	ZFP6	0.00315445	-1.37657	Encodes a novel C2H2 zinc finger protein containing only a single zinc finger which plays a key role in regulating trichome development by integrating GA and cytokinin signaling. The mRNA is cell-to-cell mobile.
AT1G67050	--	0.000662112	-1.8211	membrane-associated kinase regulator.
AT1G67070	DIN9	0.0331087	-1.61687	Encodes a protein with phosphomannose isomerase activity that is involved in synthesis of ascorbic acid. Expression is induced after 24 hours of dark treatment, in senescing leaves and treatment with exogenous photosynthesis inhibitor. Induction of gene expression was suppressed in excised leaves supplied with sugar. The authors suggest that the gene's expression pattern is responding to the leve…
AT1G67110	CYP735A2	0.00118355	2.16872	cytochrome P450, family 735, subfamily A, polypeptide 2.
AT1G67750	--	2.14807e-05	-1.74882	Pectate lyase family protein.
AT1G67800	--	0.00336829	1.38343	Copine (Calcium-dependent phospholipid-binding protein) family.
AT1G67810	SUFE2	1.92737e-05	1.7668	Encodes a protein capable of stimulating the cysteine desulfurase activity of CpNifS (AT1G08490) in vitro. SufE2:GFP localizes to the chloroplasts where it is likely to play a role in iron-sulfur cluster assembly. Transcript levels for this gene are high in the pollen relative to other organs based on RT-PCR analysis. The mRNA is cell-to-cell mobile.
AT1G67860	--	2.10678e-10	-2.79207	transmembrane protein.
AT1G67865	--	3.18793e-11	-4.2136	hypothetical protein.
AT1G67870	--	4.6499e-05	-1.44054	glycine-rich protein.
AT1G67880	--	7.10237e-05	-1.48475	beta-1,4-N-acetylglucosaminyltransferase family protein.
AT1G67900	--	7.18128e-07	-1.64143	Encodes a gene homologous to the NPY family based on deep phylogeny.
AT1G68330	--	0.00467465	-1.6177	membrane-associated kinase regulator.
AT1G68430	--	0.0415862	-1.30474	hypothetical protein.
AT1G68540	TKPR2	0.013272	-2.39302	NAD(P)-binding Rossmann-fold superfamily protein.
AT1G68570	--	9.93165e-06	1.62282	NPF3.1 is a membrane localized GA transporter that is expressed in the root endodermis.
AT1G68585	--	0.0271776	-1.079	hypothetical protein.
AT1G68840	RAV2	4.77339e-05	-1.55932	Rav2 is part of a complex that has been named `regulator of the (H+)-ATPase of the vacuolar and endosomal membranes' (RAVE) The mRNA is cell-to-cell mobile.
AT1G68850	--	0.0211883	-1.87191	Peroxidase superfamily protein.
AT1G68880	bZIP	0.01774	1.24419	basic leucine-zipper 8.
AT1G69070	--	0.00139726	1.00946	nucleolar-like protein.
AT1G69160	--	3.78333e-05	-1.4578	suppressor.
AT1G69210	--	0.0446732	1.0917	Uncharacterized protein family UPF0090.
AT1G69485	--	0.00319315	2.53384	Ribosomal L32p protein family.
AT1G69490	NAP	0.00612265	-1.50975	Encodes a member of the NAC transcription factor gene family. It is expressed in floral primordia and upregulated by AP3 and PI. Its expression is associated with leaf senescence. The mRNA is cell-to-cell mobile.
AT1G69530	EXPA1	4.30887e-07	-1.38038	Member of Alpha-Expansin Gene Family. Naming convention from the Expansin Working Group (Kende et al, Plant Mol Bio). Involved in the formation of nematode-induced syncytia in roots of Arabidopsis thaliana.
AT1G69550	--	0.013919	-1.13137	disease resistance protein (TIR-NBS-LRR class).
AT1G69600	ZFHD1	0.0413345	-1.01712	Encodes ZFHD1, a member of the zinc finger homeodomain transcriptional factor family. Binds to the 62 bp promoter region of ERD1 (early responsive to dehydration stress 1). Expression of ZFHD1 is induced by drought, high salinity and abscisic acid.
AT1G69690	TCP15	0.00392787	-1.01407	AtTCP15 is involved in the regulation of endoreduplication. Modulates GA-dependent stamen filament elongation by direct activation of SAUR63 subfamily genes through conserved target sites in their promoters.
AT1G69730	--	0.000400047	1.75017	Wall-associated kinase family protein.
AT1G69870	NRT1.7	0.000785847	1.34108	Encodes a low affinity nitrate transporter NRT1.7. Expressed in phloem. Responsible for source-to-sink remobilization of nitrate. The mRNA is cell-to-cell mobile.
AT1G69880	TH8	6.53768e-09	2.72095	thioredoxin H-type 8.
AT1G69890	--	0.0115947	-1.86406	Encodes a member of a conserved DUF domain family that is induced by NO. Based on mutant phenotype may be involved in NO stress response.
AT1G69910	--	0.00146768	-1.74259	Protein kinase superfamily protein.
AT1G70260	UMAMIT36	0.0047645	2.35547	Encodes an endoplasmic reticulum (ER)-localized nodulin MtN21-like transporter family protein that negatively regulates resistance against biotrophic pathogens but not the necrotrophic pathogen, B. cinerea, possibly by regulating ROS production, cell death and PR1 expression.
AT1G70510	KNAT2	0.0259199	1.93505	A member of class I knotted1-like homeobox gene family (together with KNAT1). Similar to the knotted1 (kn1) homeobox gene of maize. KNAT2 acts synergistically with cytokinins and antagonistically with ethylene based on ectopic expression studies in different mutant backgrounds and hormone treatments. In addition, KNAT2 is negatively regulated by AS and YABBY genes. KNAT2 is strongly expressed in …
AT1G70740	--	0.0373344	-1.03387	Protein kinase superfamily protein.
AT1G70810	--	3.09983e-06	1.64329	Calcium-dependent lipid-binding (CaLB domain) family protein.
AT1G70900	--	0.000289401	-1.29361	hypothetical protein.
AT1G70940	PIN3	0.000143496	-1.07211	A regulator of auxin efflux and involved in differential growth. PIN3 is expressed in gravity-sensing tissues, with PIN3 protein accumulating predominantly at the lateral cell surface. PIN3 localizes to the plasma membrane and to vesicles. In roots, PIN3 is expressed without pronounced polarity in tiers two and three of the columella cells, at the basal side of vascular cells, and to the lateral …
AT1G70985	--	0.024164	-1.26759	hydroxyproline-rich glycoprotein family protein.
AT1G71050	HIPP20	0.0164127	1.28219	Heavy metal transport/detoxification superfamily protein.
AT1G71210	--	0.00869982	1.00345	Pentatricopeptide repeat (PPR) superfamily protein.
AT1G71270	POK	0.00235947	1.29374	Encodes a homolog of the yeast Vps52p/SAC2. Involved in pollen tube germination and growth. Located in multiple endomembrane organelles including the golgi. The yeast protein has been shown to be located at the late Golgi and to function in a complex involved in retrograde trafficking of vesicles between the early endosomal compartment and the trans-Golgi network.
AT1G71370	--	0.00333164	3.15522	DEA(D/H)-box RNA helicase family protein.
AT1G71970	--	2.38665e-07	-2.02408	hypothetical protein.
AT1G71990	FUT13	0.000595396	1.74887	This gene encodes a Lewis-type alpha 1,4-fucosyltransferase
AT1G72030	--	0.000830164	1.23503	Acyl-CoA N-acyltransferases (NAT) superfamily protein.
AT1G72070	--	0.00333355	-1.92638	Chaperone DnaJ-domain superfamily protein.
AT1G72150	PATL1	1.99565e-05	-1.31993	novel cell-plate-associated protein that is related in sequence to proteins involved in membrane trafficking in other eukaryotes The mRNA is cell-to-cell mobile.
AT1G72230	--	1.55018e-05	-1.69438	Cupredoxin superfamily protein.
AT1G72330	ALAAT2	0.00115566	1.47596	Encodes for alanine aminotransferase ALAAT2.
AT1G72360	ERF73	0.0195092	1.2651	Encodes a member of the ERF (ethylene response factor) subfamily B-2 of ERF/AP2 transcription factor family. The protein contains one AP2 domain. There are 5 members in this subfamily including RAP2.2 AND RAP2.12.
AT1G72520	LOX4	0.0114291	-1.66599	PLAT/LH2 domain-containing lipoxygenase family protein.
AT1G72600	--	0.000641896	-1.5238	hydroxyproline-rich glycoprotein family protein.
AT1G72610	GER1	1.97464e-09	-1.25146	germin-like protein (GLP1)
AT1G72670	iqd8	0.0115697	-1.24866	Member of IQ67 (CaM binding) domain containing family. IQ67 DOMAIN proteins facilitate preprophase band formation and division-plane orientation.
AT1G72920	--	0.00143096	-1.51948	Toll-Interleukin-Resistance (TIR) domain family protein.
AT1G72970	HTH	9.48356e-05	-1.1996	Originally identified as a mutation that causes floral organs to fuse together. About 10-20% of mutants also have defects in ovules. Mutants have reduced fertility most likely as because of fusions that pistil emergence. The protein has similarity to the mandelonitrile lyase family of FAD containing oxidoreductases and is predicted to be secreted (SignalP).It is expressed in all tissue layers of …
AT1G73260	KTI1	9.1394e-06	-1.33991	Encodes a trypsin inhibitor involved in modulating programmed cell death in plant-pathogen interactions.
AT1G73330	DR4	4.98603e-05	-1.19895	encodes a plant-specific protease inhibitor-like protein whose transcript level in root disappears in response to progressive drought stress. The decrease in transcript level is independent from abscisic acid level.
AT1G73480	--	0.0430704	-1.13047	alpha/beta-Hydrolases superfamily protein.
AT1G73490	--	4.64789e-15	-2.50996	RNA-binding (RRM/RBD/RNP motifs) family protein.
AT1G73500	MKK9	6.27525e-06	-1.8012	member of MAP Kinase Kinase family. Autophosphorylates and also phosphorylates MPK3 and MPK6. Independently involved in ethylene and calmalexin biosynthesis. Induces transcription of ACS2, ACS6, ERF1, ERF2, ERF5, ERF6, CYP79B2, CYP79B3, CYP71A13 and PAD3.
AT1G73540	NUDT21	4.54829e-09	-3.46601	nudix hydrolase homolog 21.
AT1G73570	--	0.0134977	1.79399	HCP-like superfamily protein.
AT1G73600	--	0.00252756	1.54909	Encodes a S-adenosyl-L-methionine-dependent phosphoethanolamine N-methyltransferase whose expression is responsive to both phosphate (Pi) and phosphite (Phi) in roots. It catalyzes the three sequential P-base methylation of phosphoethanolamine to phosphocholine. Homologous biochemical function to NMT1 (At3g18000). Double mutants of NMT1 and NMT3 are defective in leaf, root, flower, seed, and poll…
AT1G73830	BEE3	0.00934351	-1.1772	Encodes the brassinosteroid signaling component BEE3 (BR-ENHANCED EXPRESSION 3). Positively modulates the shade avoidance syndrome in Arabidopsis seedlings.
AT1G73870	BBX16	4.20454e-05	-1.16215	B-box type zinc finger protein with CCT domain-containing protein.
AT1G74010	--	0.02772	1.81054	Calcium-dependent phosphotriesterase superfamily protein.
AT1G74070	--	0.000419674	-1.01323	Cyclophilin-like peptidyl-prolyl cis-trans isomerase family protein.
AT1G74120	--	1.70888e-07	2.82266	Encodes a mitochondrial transcription termination factor mTERF15. Required for mitochondrial nad2 intron 3 splicing and functional complex I activity.
AT1G74230	--	3.51567e-12	1.50605	encodes a glycine-rich RNA binding protein. The mRNA is cell-to-cell mobile.
AT1G74450	--	2.93461e-06	-1.95166	Plants overexpressing At1g74450 are stunted in height and have reduced male fertility.
AT1G74460	--	0.00302978	-1.61097	GDSL-motif esterase/acyltransferase/lipase. Enzyme group with broad substrate specificity that may catalyze acyltransfer or hydrolase reactions with lipid and non-lipid substrates.
AT1G74600	OTP87	0.0390684	1.721	OTP87 appears to act as a trans-factor involved in the recognition of the two editing sites in mitochondrial genes nad7-C24 and atp1-C1178.
AT1G74670	GASA6	1.4325e-06	-1.85898	Gibberellin-regulated family protein.
AT1G74930	ORA47	6.24705e-07	-5.10552	encodes a member of the DREB subfamily A-5 of ERF/AP2 transcription factor family. The protein contains one AP2 domain. There are 15 members in this subfamily including RAP2.1, RAP2.9 and RAP2.10. The mRNA is cell-to-cell mobile.
AT1G75000	--	0.0210291	-1.37105	ELO family protein.
AT1G75490	--	0.0438965	-1.50239	encodes a member of the DREB subfamily A-2 of ERF/AP2 transcription factor family. The protein contains one AP2 domain. There are eight members in this subfamily including DREB2A AND DREB2B that are involved in response to drought.
AT1G75680	GH9B7	1.40843e-05	-1.13034	glycosyl hydrolase 9B7.
AT1G75880	--	0.0203136	-1.12329	Guard-cell-enriched GDSL Lipase family member.
AT1G75900	--	0.0284033	-1.07932	GDSL-motif esterase/acyltransferase/lipase. Enzyme group with broad substrate specificity that may catalyze acyltransfer or hydrolase reactions with lipid and non-lipid substrates.
AT1G76120	--	0.000553394	1.82616	Pseudouridine synthase family protein.
AT1G76310	CYCB2%3B4	0.0300529	-1.22038	core cell cycle genes
AT1G76570	--	0.00405535	-1.17207	Chlorophyll A-B binding family protein.
AT1G76600	--	1.95448e-06	-2.12579	PADRE protein up-regulated after infection by S. sclerotiorun.
AT1G76700	--	8.76738e-05	-1.53353	DNAJ heat shock N-terminal domain-containing protein.
AT1G76820	--	1.04636e-06	2.35309	eukaryotic translation initiation factor 2 (eIF-2) family protein.
AT1G77030	--	0.00345903	1.08397	Required for functional maturation of male and female gametophytes.
AT1G77120	ADH1	0.00778326	1.07556	Catalyzes the reduction of acetaldehyde using NADH as reductant. Requires zinc for activity. Dimer. Anaerobic response polypeptide (ANP). Fermentation. The protein undergoes thiolation following treatment with the oxidant tert-butylhydroperoxide. The mRNA is cell-to-cell mobile.
AT1G77580	--	0.0365539	-1.20714	filament-like protein (DUF869).
AT1G77640	--	2.39546e-07	-2.20792	encodes a member of the DREB subfamily A-5 of ERF/AP2 transcription factor family. The protein contains one AP2 domain. There are 15 members in this subfamily including RAP2.1, RAP2.9 and RAP2.10.
AT1G78090	TPPB	0.00703593	1.07507	homologous to the C-terminal part of microbial trehalose-6-phosphate phosphatases
AT1G78100	AUF1	0.0179285	-1.02358	F-box family protein.
AT1G78190	--	0.000934191	1.00241	Trm112p-like protein.
AT1G78230	--	0.0212494	-1.56131	Outer arm dynein light chain 1 protein.
AT1G78450	--	0.0479618	-1.31368	SOUL heme-binding family protein.
AT1G78490	CYP708A3	0.0447504	-1.3977	member of CYP708A family. The mRNA is cell-to-cell mobile.
AT1G78600	LZF1	0.0102638	-1.26095	light-regulated zinc finger protein 1.
AT1G78820	--	2.20988e-11	1.50496	D-mannose binding lectin protein with Apple-like carbohydrate-binding domain-containing protein.
AT1G78860	--	2.05416e-08	2.30397	curculin-like (mannose-binding) lectin family protein, low similarity to Ser/Thr protein kinase (Zea mays) GI:2598067; contains Pfam profile PF01453: Lectin (probable mannose binding) but not the protein kinase domain of the Z. mays protein
AT1G78960	LUP2	0.03553	1.47864	Encodes a multifunctional 2-3-oxidosqualene (OS)-triterpene cyclase that can cyclize OS into lupeol, alpha- and beta-amyrin.
AT1G78970	LUP1	0.000434114	-2.91812	Lupeol synthase. Converts oxidosqualene to multiple triterpene alcohols and a triterpene diols. This conversion proceeds through the formation of a 17β-dammarenyl cation.
AT1G78990	--	0.00380829	-2.84818	HXXXD-type acyl-transferase family protein.
AT1G79060	--	0.00938008	-1.64613	TPRXL.
AT1G79280	NUA	0.0163552	1.04077	Encodes a 237-kDA protein with similarity to vertebrate Tpr, a long coiled-coil proteins of nuclear pore inner basket filaments. It is localized to the inner surface of the nuclear envelope and is a component of the nuclear pore-associated steps of sumoylation and mRNA export in plants. Mutations affect flowering time regulation and other developmental processes. Probably acts in the same pathway…
AT1G79700	WRI4	0.00684335	-1.37394	WRI4 encodes an AP2/ERF-type transcriptional activator that specifically controls cuticular wax biosynthesis in Arabidopsis stems. It also functions to activate transcription of genes involved fatty acid biosynthesis during seed and flower development as well as stem wax biosynthesis. Targets identified by ChIP-seq include: LACS1, KCR1, PAS2, ECR, and WSD1.
AT1G80130	--	0.000379315	1.99197	Tetratricopeptide repeat (TPR)-like superfamily protein.
AT1G80420	ATXRCC1	0.00939399	-1.15661	Encodes a component of plant break excision repair and functions at several stages during active DNA demethylation in Arabidopsis.
AT1G80555	--	3.95234e-16	5.6524	Isocitrate/isopropylmalate dehydrogenase family protein.
AT1G80720	--	0.00031316	1.34194	Mitochondrial glycoprotein family protein.
AT1G80840	WRKY40	0.000443729	-2.04156	Pathogen-induced transcription factor. Binds W-box sequences in vitro. Forms protein complexes with itself and with WRKY40 and WRKY60. Coexpression with WRKY18 or WRKY60 made plants more susceptible to both P. syringae and B. cinerea. WRKY18, WRKY40, and WRKY60 have partially redundant roles in response to the hemibiotrophic bacterial pathogen Pseudomonas syringae and the necrotrophic fungal path…
AT1G80980	--	0.000738104	-3.34528	stress response NST1-like protein.
AT2G01008	--	1.48147e-07	2.16417	maternal effect embryo arrest protein.
AT2G01180	PAP1	0.0186546	-1.10306	Encodes phosphatidate phosphatase. Up-regulated by genotoxic stress (gamma ray or UV-B) and elicitor treatments with mastoparan and harpin. Expressed in roots and leaves.
AT2G01300	--	0.000167774	-2.19873	mediator of RNA polymerase II transcription subunit.
AT2G01510	--	0.00511967	4.65859	Tetratricopeptide repeat (TPR)-like superfamily protein.
AT2G01610	--	0.00779629	-2.32337	Plant invertase/pectin methylesterase inhibitor superfamily protein.
AT2G01730	--	0.0476642	2.00516	a homolog of cleavage and polyadenylation specificity factor that plays an essential role in the development of female gametophyte and embryo
AT2G01918	PQL3	0.0198834	-1.00445	Encode a protein homologous to each PQL protein. Mutational analysis indicates that PQL3 is also required for NDH activity. Member of the thylakoid lumen proteome.
AT2G03130	--	0.017472	4.35605	Ribosomal protein L12/ ATP-dependent Clp protease adaptor protein ClpS family protein.
AT2G03760	SOT12	3.68576e-05	1.14326	Encodes a brassinosteroid sulfotransferase. In vitro experiements show that this enzyme has a preference for 24-epibrassinosteroids, particularly 24-epicathasterone, but does not act on castasterone and brassinolide. It also shows sulfating activity toward flavonoids. It is differentially expressed during development, being more abundant in young seedlings and actively growing cell cultures. Expr…
AT2G03800	GEK1	0.0303069	1.05572	encodes a D-aminoacyl-tRNA deacylase. Involved in detoxification of D-aminoacyl-tRNA. Mutants also show ethanol-hypersensitive phenotype.
AT2G04040	DTX1	1.45335e-05	1.68905	AtDTX1 (At2g04040) has been identified as a detoxifying efflux carrier for plant-derived antibiotics and other toxic compounds, including Cd2+. Expression in rosette leaves is activated by high concentration of boron.Mistakenly referred to as At2g04070 in PMID:11739388.
AT2G04050	--	1.25634e-05	3.36531	MATE efflux family protein.
AT2G04070	--	0.00527149	2.21396	Expression in rosette leaves is activated by high concentration of boron.
AT2G04240	XERICO	0.000259075	-1.45239	Encodes a small protein with an N-terminal trans-membrane domain and a RING-H2 zinc finger motif located at the C-terminus. Gene expression is induced by salt and osmotic stress. Transcrips levels are induced by DELLA proteins and repressed by gibberellic acid. Involved in ABA metabolism.
AT2G04680	--	0.00485432	4.66118	Cysteine/Histidine-rich C1 domain family protein.
AT2G04780	FLA7	0.000912741	-1.13261	fasciclin-like arabinogalactan-protein 7 (Fla7). Possibly involved in embryogenesis and seed development.
AT2G05160	--	0.0380854	-2.38131	CCCH-type zinc fingerfamily protein with RNA-binding domain-containing protein.
AT2G05380	GRP3S	0.000160036	1.43065	glycine-rich protein 3 short isoform (GRP3S) mRNA, complete The mRNA is cell-to-cell mobile.
AT2G05510	--	0.0082083	-2.48663	Glycine-rich protein family.
AT2G05632	--	0.0128305	1.20741	hypothetical protein.
AT2G05810	--	0.00987036	-1.16724	ARM repeat superfamily protein.
AT2G05940	RIPK	0.00212807	-1.19471	Encodes a receptor-like cytoplasmic kinase that phosphorylates the host target RIN4, leading to the activation of a plant innate immune receptor RPM1.
AT2G06850	XTH4	2.35189e-06	-1.29355	endoxyloglucan transferase (EXGT-A1) gene
AT2G07798	--	0.0101754	-1.45523	hypothetical protein.
AT2G10940	--	3.20547e-10	-2.07017	Bifunctional inhibitor/lipid-transfer protein/seed storage 2S albumin superfamily protein.
AT2G14247	--	0.042685	-1.57366	Expressed protein.
AT2G14690	--	0.0108691	1.85883	Encodes a putative glycosyl hydrolase family 10 protein (xylanase).
AT2G14890	AGP9	3.2349e-05	-1.15812	putative proline-rich protein (At2g14890) mRNA, complete The mRNA is cell-to-cell mobile.
AT2G15130	--	0.0392098	1.37486	Plant basic secretory protein (BSP) family protein.
AT2G16060	HB1	2.66847e-08	2.04178	Encodes a class 1 nonsymbiotic hemoglobin induced by low oxygen levels with very high oxygen affinity. It is not likely to be a hemoglobin transporter because of its extremely high affinity for oxygen. Overexpression impairs cold stress-induced nitric oxide (NO) production.
AT2G17040	NAC036	0.000209976	1.61271	Member of the NAC transcription factor family and more specifically, the ONAC022 subfamily. Involved in leaf and inflorescence stem morphogenesis. The mRNA is cell-to-cell mobile.
AT2G17110	--	0.0127767	-1.1697	DNA-directed RNA polymerase subunit beta, putative (DUF630 and DUF632).
AT2G17150	--	9.44325e-05	2.59712	Plant regulator RWP-RK family protein.
AT2G17300	--	0.00462747	-1.62035	hypothetical protein.
AT2G17500	--	0.00151883	-1.04001	Auxin efflux carrier family protein.
AT2G17580	--	0.00136252	1.71219	Encodes a bacterial-type poly(A) polymerase, AGS1.
AT2G17820	HK1	0.00407394	1.83292	Encodes a member of the histidine kinase family.
AT2G17840	ERD7	0.000404323	-1.02675	Identified as drought-inducible gene by differential hybridization. Upregulated by high light, drought, cold and salt stress determined by microarray analysis.
AT2G17880	--	9.08318e-11	-2.0183	Chaperone DnaJ-domain superfamily protein.
AT2G18010	--	0.00197291	-2.94684	SAUR-like auxin-responsive protein family.
AT2G18196	--	0.0282626	1.19415	Heavy metal transport/detoxification superfamily protein.
AT2G18220	--	0.0022669	1.27411	Noc2p family.
AT2G18250	COAD	0.00440423	1.00654	At2g18250 encodes pantetheine-phosphate adenylyltransferase catalyzing the formation of dephospho-CoA from pantetheine 4'-phosphate. The enzyme is involved in coenzyme A biosynthesis.
AT2G18600	--	9.24422e-05	1.57136	Ubiquitin-conjugating enzyme family protein.
AT2G18800	XTH21	0.0349328	-1.49683	xyloglucan endotransglucosylase/hydrolase 21.
AT2G19365	--	7.83166e-08	6.11146	Myb/SANT-like DNA-binding domain protein.
AT2G19380	--	0.0299749	1.87783	RNA recognition motif (RRM)-containing protein.
AT2G19590	ACO1	0.00716923	1.10381	encodes a protein whose sequence is similar to 1-aminocyclopropane-1-carboxylate oxidase
AT2G19620	NDL3	0.00120838	-1.23925	Plays a role in dehydration stress response.
AT2G19810	OZF1	3.35937e-06	-1.77906	Encodes Oxidation-related Zinc Finger 1 (OZF1), a plasma membrane protein involved in oxidative stress.
AT2G20560	--	0.00601738	1.20138	DNAJ heat shock family protein.
AT2G20670	--	1.57495e-07	-1.15419	sugar phosphate exchanger, putative (DUF506).
AT2G20800	NDB4	0.00471558	1.88567	NAD(P)H dehydrogenase B4.
AT2G21640	--	1.55624e-07	1.86	Encodes a protein of unknown function that is a marker for oxidative stress response.Expression in rosette leaves is activated by high concentration of boron.
AT2G21830	--	0.0315013	-1.39933	Cysteine/Histidine-rich C1 domain family protein.
AT2G21890	CAD3	0.0121859	-1.74268	cinnamyl alcohol dehydrogenase homolog 3.
AT2G22100	--	0.00109745	1.71798	RNA-binding (RRM/RBD/RNP motifs) family protein.
AT2G22240	MIPS2	1.69132e-05	-1.29199	** Referred to as MIPS1 in Mitsuhashi et al 2008. Myo-inositol-1-phosphate synthase isoform 2. Expressed in leaf, root and silique. Immunolocalization experiments with an antibody recognizing MIPS1, MIPS2, and MIPS3 showed endosperm localization.
AT2G22310	UBP4	0.0389429	-1.30497	Encodes a ubiquitin-specific protease.
AT2G22500	UCP5	2.04627e-05	-1.50839	Encodes one of the mitochondrial dicarboxylate carriers (DIC): DIC1 (AT2G22500), DIC2 (AT4G24570), DIC3 (AT5G09470).
AT2G22610	--	0.012003	-1.25789	Malectin domain kinesin. Possible role in cell division, with a possible secondary function in the nuclei.
AT2G22620	--	0.0085075	-3.1495	Rhamnogalacturonate lyase family protein.
AT2G22680	WAVH1	0.0152664	-1.17631	Zinc finger (C3HC4-type RING finger) family protein.
AT2G22810	ACS4	0.000199459	-5.5017	key regulatory enzyme in the biosynthesis of the plant hormone ethylene. ACS4 is specifically induced by indoleacetic acid (IAA).
AT2G22870	EMB2001	0.0010421	-1.47855	P-loop containing nucleoside triphosphate hydrolases superfamily protein.
AT2G22990	SNG1	0.0137517	-1.32621	sinapoylglucose:malate sinapoyltransferase. Catalyzes the formation of sinapoylmalate from sinapoylglucose. Mutants accumulate excess sinapoylglucose.
AT2G23170	GH3.3	0.000556495	-1.73356	encodes an IAA-amido synthase that conjugates Asp and other amino acids to auxin in vitro.
AT2G23320	WRKY15	9.39592e-06	-1.31494	Encodes WRKY DNA-binding protein 15 (WRKY15).
AT2G23470	RUS4	0.0263427	1.32489	DUF647 domain containing protein. Mutants are male sterile with defects in endothecium, tapetum and stamen maturation.
AT2G23540	--	0.0198277	-1.34078	GDSL-motif esterase/acyltransferase/lipase. Enzyme group with broad substrate specificity that may catalyze acyltransfer or hydrolase reactions with lipid and non-lipid substrates.
AT2G23770	LYK4	0.0381063	-2.37245	Encodes a putative LysM-containing receptor-like kinase LYK4. Shares overlapping function with LYK5 in mediating chitin-triggered immune responses. Based on protein sequence alignment analysis, it was determined as a pseudo kinase due to a lack of the ATP-binding P-loop in the kinase domain.
AT2G23790	--	0.00208261	-1.01145	calcium uniporter (DUF607).
AT2G24180	CYP71B6	6.5264e-05	1.14622	Encodes a cytochrome P450 monooxygenase that converts indole-3-acetonitrile to indole-3-aldehyde / indole-3-carboxylic acid and cyanide. The mRNA is cell-to-cell mobile.
AT2G24600	--	0.0209592	-1.87132	Ankyrin repeat family protein.
AT2G24980	EXT6	0.0112664	-1.2526	Proline-rich extensin-like family protein.
AT2G25000	WRKY60	0.0378614	1.41037	Pathogen-induced transcription factor. Forms protein complexes with itself and with WRKY40. Coexpression with WRKY18 or WRKY40 made plants more susceptible to both P. syringae and B. cinerea. WRKY18, WRKY40, and WRKY60 have partially redundant roles in response to the hemibiotrophic bacterial pathogen Pseudomonas syringae and the necrotrophic fungal pathogen Botrytis cinerea, with WRKY18 playing …
AT2G25060	ENODL14	0.0022626	-1.24518	early nodulin-like protein 14.
AT2G25160	CYP82F1	0.0474608	-1.23893	cytochrome P450, family 82, subfamily F, polypeptide 1.
AT2G25200	--	0.00272681	-1.62556	hypothetical protein (DUF868).
AT2G25250	--	0.000805167	-1.01797	serine/arginine repetitive matrix-like protein.
AT2G25320	--	0.0145476	1.15548	TRAF-like family protein.
AT2G25510	--	2.93971e-08	1.52321	transmembrane protein.
AT2G25735	--	0.00622856	-1.39849	hypothetical protein.
AT2G25760	--	0.0235402	1.1476	Casein kinase involved in phosphorylation and ubiquination of RYR/PYLs, resulting in negative regulation of ABA response. Plays a role in repressing the transition from vegetative to reproductive phase.
AT2G25880	AUR2	0.00261294	-1.0651	Encodes a member of a family of Ser/Thr kinases whose activities peak during cell division. Transcripts are abundant in tissues rich in dividing cells like roots and flowers but are low or absent in fully expanded leaves and stems. In interphase cells, the protein is predominantly nuclear. During mitosis, the protein associates with plant-specific cytoskeletal structures (preprophase band, phragm…
AT2G25900	ATCTH	1.41699e-06	-1.16142	Encodes a protein with two tandem-arrayed CCCH-type zinc fingers that binds RNA and is involved in RNA turnover. The mRNA is cell-to-cell mobile.
AT2G26480	UGT76D1	0.0268775	-2.83912	UDP-glucosyl transferase 76D1.
AT2G26530	AR781	4.51726e-11	-2.96618	Pheromone receptor-like protein involved in the early elicitor signaling events which occur within minutes and include ion fluxes across the plasma membrane, activation of MPKs and the formation of ROS related to PGPS1 and WRKY33.
AT2G26560	PLA2A	0.0102173	2.93602	Encodes a lipid acyl hydrolase with wide substrate specificity that accumulates upon infection by fungal and bacterial pathogens. Protein is localized in the cytoplasm in healthy leaves, and in membranes in infected cells. Plays a role in cell death and differentially affects the accumulation of oxylipins. Contributes to resistance to virus.
AT2G26710	BAS1	0.000411006	-1.53638	Encodes a member of the cytochrome p450 family that serves as a control point between multiple photoreceptor systems and brassinosteroid signal transduction. Involved in brassinolide metabolism. Mediates response to a variety of light signals including hypocotyl elongation and cotyledon expansion.
AT2G26910	ABCG32	0.000701622	-1.06505	Encodes a member of the PLEIOTROPIC DRUG RESISTANCE family of ATP binding cassette transporters. Required for the formation of a functional cuticle.
AT2G27080	--	8.27151e-05	-1.42215	Late embryogenesis abundant (LEA) hydroxyproline-rich glycoprotein family.
AT2G27402	--	0.0106846	1.02538	plastid transcriptionally active protein.
AT2G27420	--	0.00223759	1.56311	Cysteine proteinases superfamily protein.
AT2G27830	--	4.64453e-06	-1.18643	hypothetical protein.
AT2G28305	LOG1	0.000113707	-1.4917	Putative lysine decarboxylase family protein.
AT2G28400	--	0.00950079	-1.50661	senescence regulator (Protein of unknown function, DUF584).
AT2G28671	--	0.000338148	-1.17594	hypothetical protein.
AT2G28815	--	0.0186379	1.33705	50S ribosomal protein L16.
AT2G28900	--	1.61628e-09	1.49654	Encodes AtOEP16, a 16-KDa plastid outer membrane protein involved in plastid import of protochlorophyllide oxidoreductase A. Predominantly expressed in leaves and is also inducible by cold treatment.
AT2G29290	--	3.48951e-08	-1.29744	NAD(P)-binding Rossmann-fold superfamily protein.
AT2G29350	SAG13	0.0137071	2.58319	Encodes a senescence associated protein required for resistance against fungal pathogens. Negative regulator of defense against bacterial pathogens. Induced by ROS. Required for defense against ROS and fungal pathogens most likely by activating anthocyanin biosynthesis.
AT2G29460	GSTU4	0.0347006	1.12631	Encodes glutathione transferase belonging to the tau class of GSTs. Naming convention according to Wagner et al. (2002). Role in the degradation of H2O2 to water using glutathione as electron donor
AT2G29500	--	0.0252671	1.03058	HSP20-like chaperones superfamily protein.
AT2G29720	CTF2B	2.08177e-06	1.85753	Encodes CTF2B.
AT2G30020	--	1.20966e-05	-2.45691	Encodes AP2C1. Belongs to the clade B of the PP2C-superfamily. Acts as a MAPK phosphatase that negatively regulates MPK4 and MPK6.
AT2G30230	--	0.00115058	-1.6984	6,7-dimethyl-8-ribityllumazine synthase.
AT2G30360	SIP4	0.0111728	-1.06422	Encodes a SOS2-like protein kinase that is a member of the CBL-interacting protein kinase family.Loss of function mutants show a decrease in sensitivity to high pH.Phosphorylates AHA2, a plasma membrane H+ ATPase.This phosphorylation appears to regulate the activity of the proton transporter.
AT2G30540	--	0.00204904	-1.26442	Encodes a member of the CC-type glutaredoxin (ROXY) family that has been shown to interact with the transcription factor TGA2.
AT2G30820	--	0.00861607	-2.53158	aspartyl/glutamyl-tRNA(Asn/Gln) amidotransferase subunit.
AT2G30870	GSTF10	6.09169e-08	1.10466	early dehydration-induced gene ERD13 homologous to tobacco and maize glutathione S-transferases. Encodes glutathione transferase belonging to the phi class of GSTs. Naming convention according to Wagner et al. (2002)
AT2G31130	--	0.0197745	2.24792	hypothetical protein.
AT2G31945	--	0.0271157	-2.84001	transmembrane protein.
AT2G32100	OFP16	1.83716e-05	-1.65871	ovate family protein 16.
AT2G32150	--	1.00903e-06	-1.56955	Encodes a xanthosine monophosphate (XMP)phosphatase. Dephosphorylates XMP to xanthosine as an initial step in purine nucleotide catabolism.
AT2G32160	--	0.0450898	2.01058	S-adenosyl-L-methionine-dependent methyltransferases superfamily protein.
AT2G32240	--	0.0130896	1.0205	PAMP induced protein involved in defense response. Interaction with UBAC2 proteins in the ER, is necessary for PAMP mediated accumulation of the callose synthase PMR4.
AT2G32560	--	1.74624e-07	-1.43605	F-box family protein.
AT2G32840	--	0.0228859	-1.32546	Member of the DREAM complex, which represses growth in response to DNA damage, LIN37 type.
AT2G32870	--	0.0044125	-1.44948	TRAF-like family protein.
AT2G32880	--	0.00262599	-1.12215	TRAF-like family protein.
AT2G32960	--	5.00074e-05	1.61532	Encodes an atypical dual-speciﬁcity phosphatase.
AT2G33175	--	3.73237e-06	2.81717	transmembrane protein.
AT2G33310	IAA13	0.000273912	-1.1347	Auxin induced gene, IAA13 (IAA13).
AT2G33380	RD20	0.00308296	-1.49693	Encodes a calcium binding protein whose mRNA is induced upon treatment with NaCl, ABA and in response to desiccation. mRNA expression under drought conditions is apparent particularly in leaves and flowers. Isoform of caleosin with a role as a peroxygenase involved in oxylipin metabolism during biotic and abiotic stress. Involved in the production of 2-hydroxy-octadecatrienoic acid. The peroxygen…
AT2G33560	BUBR1	0.0254428	-1.43295	Encodes BUBR1. May have the spindle assembly checkpoint protein functions conserved from yeast to humans.
AT2G33570	GALS1	0.003243	-1.14428	glycosyltransferase family protein (DUF23).
AT2G33793	--	0.0173744	-1.45963	Encodes a protein component of the pre-synaptic chromosome axis. Mutants show quantitative defects in meiotic recombination. Interacts with ASY1/ASY3.
AT2G33830	--	3.90841e-05	-1.79823	Negative regulator of local and systemic acquired resistance; target of FLD for activation of SAR.
AT2G33850	--	0.000116241	-1.2205	Stigmatic factor that plays a role during the early post-pollination stages.
AT2G34060	--	0.0202193	-1.55677	Peroxidase superfamily protein.
AT2G34080	--	0.0256728	-1.15844	Cysteine proteinases superfamily protein.
AT2G34340	--	0.0306541	1.01191	senescence regulator (Protein of unknown function, DUF584).
AT2G34360	--	0.0191175	2.8203	MATE efflux family protein.
AT2G34400	--	0.00300716	3.15028	Pentatricopeptide repeat (PPR-like) superfamily protein.
AT2G34430	LHB1B1	4.05567e-16	-1.66947	Photosystem II type I chlorophyll a/b-binding protein The mRNA is cell-to-cell mobile.
AT2G34510	--	0.00877049	-1.05884	Protein of unknown function, DUF642. Found in cellulose enriched cell wall fractions.
AT2G34570	MEE21	0.00568474	1.01181	PIN domain-like family protein.
AT2G34610	--	0.01665	-1.87473	cotton fiber protein.
AT2G34620	--	1.64108e-06	-1.06246	Mitochondrial transcription termination factor family member.
AT2G34650	PID	0.0128886	-2.10631	Encodes a protein serine/threonine kinase that may act as a positive regulator of cellular auxin efflux, as a a binary switch for PIN polarity, and as a negative regulator of auxin signaling. Recessive mutants exhibit similar phenotypes as pin-formed mutants in flowers and inflorescence but distinct phenotypes in cotyledons and leaves. Expressed in the vascular tissue proximal to root and shoot m…
AT2G34770	FAH1	0.000373361	-1.00898	encodes a fatty acid hydroxylase, required for the AtBI-1-mediated suppression of programmed cell death.
AT2G35420	--	0.0181557	1.734	RING/U-box superfamily protein.
AT2G35880	--	3.02284e-05	-1.19401	Microtubule-stabilizing protein. Expression is regulated by ethylene and it is a direct target of EIN3.During apical hook formation, it acts to modulate auxin maxima by regulating PIN traffiking.
AT2G35930	PUB23	7.11854e-05	-2.03343	Encodes a cytoplasmically localized U-box domain containing E3 ubiquitin ligase that is involved in the response to water stress and acts as a negative regulator of PAMP-triggered immunity.
AT2G36050	OFP15	0.00100823	-1.13431	ovate family protein 15.
AT2G36100	CASP1	0.0141788	-1.02478	Encodes a membrane bound protein involved in formation of the casparian strip. Along with CASP 2 it is required for the localization of ESB1.
AT2G36220	--	0.000543483	-1.73845	hypothetical protein.
AT2G36750	UGT73C1	0.00731202	2.18591	UDP-glucosyl transferase 73C1.
AT2G36895	--	3.66401e-05	-1.12127	D-tagatose-1,6-bisphosphate aldolase subunit.
AT2G37030	--	0.000318061	-2.69236	SAUR-like auxin-responsive protein family.
AT2G37310	--	0.00654457	2.0831	Pentatricopeptide repeat (PPR) superfamily protein.
AT2G37380	MAKR3	0.0382804	-1.24828	Encodes a member of the MAKR (MEMBRANE-ASSOCIATED KINASE REGULATOR) gene family. MAKRs have putative kinase interacting motifs and membrane localization signals. Known members include: AT5G26230 (MAKR1), AT1G64080 (MAKR2), AT2G37380 (MAKR3), AT2G39370 (MAKR4), AT5G52870 (MAKR5) and AT5G52900 (MAKR6).
AT2G37390	NAKR2	0.0107719	-1.19067	Chloroplast-targeted copper chaperone protein.
AT2G37440	--	0.00200915	-2.44825	DNAse I-like superfamily protein.
AT2G37640	EXP3	0.00757173	-1.30266	member of Alpha-Expansin Gene Family. Naming convention from the Expansin Working Group (Kende et al, 2004. Plant Mol Bio). Involved in the formation of nematode-induced syncytia in roots of Arabidopsis thaliana.
AT2G37750	--	0.0128	-1.0324	hypothetical protein.
AT2G37950	--	0.02811	-1.44371	RING/FYVE/PHD zinc finger superfamily protein.
AT2G38080	IRX12	0.00442819	-1.48213	LAC4 appears to have laccase activity based on enzyme assays performed using lac4 mutants. These mutants also have reduced levels of lignin. LAC4 is expressed in vascular bundles and fibers and likely contributes to lignin biosynthesis, and hence cell wall biosynthesis, there. lac4/irx12 mutants have a mild irregular xylem phenotype.
AT2G38465	--	0.0448864	1.73225	hypothetical protein.
AT2G38640	--	0.000575646	1.72717	LURP-one-like protein (DUF567).
AT2G38695	--	0.00647413	1.33193	Gag-Pol polyprotein/retrotransposon.
AT2G38870	--	1.53629e-08	1.5752	Predicted to encode a PR (pathogenesis-related) peptide that belongs to the PR-6 proteinase inhibitor family. Six putative PR-6-type protein encoding genes are found in Arabidopsis: At2g38900, At2g38870, At5g43570, At5g43580, At3g50020 and At3g46860.
AT2G38960	ERO2	0.00912294	1.14204	Encodes an oxidoreductin required for oxidative protein folding in the ER and exists in two distinct oxidized isoforms (Ox1 and Ox2), which are determined by the formation or breakage of the putative regulatory disulfide. AtERO2 is mainly present in the Ox2 redox state.
AT2G39050	EULS3	0.0245595	-1.05748	Encodes a nucleocytoplasmic lectin that is capable of binding carbohydrates. It is involved in ABA mediated stomatal movement and increased expression is correlated with increased resistance to Pseudomonas syringae.
AT2G39180	CCR2	0.014689	-1.41868	CRINKLY4 related 2.
AT2G39250	SNZ	0.00585997	-1.40046	Encodes a AP2 domain transcription factor that can repress flowering. SNZ and its paralogous gene, SCHLAFMUTZE (SMZ), share a signature with partial complementarity to the miR172 microRNA, whose precursor is induced upon flowering.
AT2G39380	EXO70H2	0.0444499	1.7267	A member of EXO70 gene family, putative exocyst subunits, conserved in land plants. Arabidopsis thaliana contains 23 putative EXO70 genes, which can be classified into eight clusters on the phylogenetic tree.
AT2G39420	--	0.00326225	-1.28783	alpha/beta-Hydrolases superfamily protein.
AT2G39510	UMAMIT14	0.0118317	2.08148	Encodes a plasma membrane-localized amino acid transporter likely involved in amino acid export in the developing seed.
AT2G39800	P5CS1	0.000143303	-1.18712	encodes a delta1-pyrroline-5-carboxylate synthase that catalyzes the rate-limiting enzyme in the biosynthesis of proline. Gene is expressed in reproductive organs and tissues under non-stress conditions but in the whole plant under water-limiting condition. Expression is also induced by abscisic acid and salt stress in a light-dependent manner. encodes a delta1-pyrroline-5-carboxylate synthase th…
AT2G39850	--	0.00571399	-2.4843	Subtilisin-like serine endopeptidase family protein.
AT2G39980	--	0.0328673	-1.79312	HXXXD-type acyl-transferase family protein.
AT2G40000	HSPRO2	4.42538e-16	-2.05185	ortholog of sugar beet HS1 PRO-1 2.
AT2G40330	PYL6	0.000391925	1.54929	Encodes a member of the PYR (pyrabactin resistance )/PYL(PYR1-like)/RCAR (regulatory components of ABA receptor) family proteins with 14 members. PYR/PYL/RCAR family proteins function as abscisic acid sensors. Mediate ABA-dependent regulation of protein phosphatase 2Cs ABI1 and ABI2.
AT2G40530	--	0.0404919	-1.76526	transmembrane protein.
AT2G40610	EXPA8	2.07665e-11	-2.48898	member of Alpha-Expansin Gene Family. Naming convention from the Expansin Working Group (Kende et al, 2004. Plant Mol Bio). Involved in the formation of nematode-induced syncytia in roots of Arabidopsis thaliana.
AT2G41010	CAMBP25	0.00258243	-1.04829	Encodes a novel calmodulin binding protein whose gene expression is induced by dehydration and ionic (salt) and non-ionic (mannitol) osmotic stress. Lines over-expressing this gene are more sensitive and anti-sense lines are more tolerant to osmotic stress, suggesting this gene may be a negative regulator of response to osmotic stress.
AT2G41070	EEL	0.00746067	1.82941	Transcription factor homologous to ABI5. Regulates AtEm1 expression by binding directly at the AtEm1 promoter. Located in the nucleus and expressed during seed maturation in the cotyledons and later in the whole embryo.
AT2G41082	--	0.00262942	3.24834	hypothetical protein.
AT2G41170	--	0.00997604	-1.06768	F-box family protein.
AT2G41240	BHLH100	0.00610258	-3.03233	Encodes a member of the basic helix-loop-helix transcription factor family protein. Functions as a key regulator of iron-deficiency responses independent of the master regulator FIT. Likely regulates genes involved in the distribution of iron within the plant. Phosphatidylinositol 4-phosphate 5-kinase (PIP5K) enzyme family member.
AT2G41660	MIZ1	0.021415	-1.04613	Essential for hydrotropism in roots. Mutant roots are defective in hydrotropism, and have slightly reduced phototropism and modified wavy growth response. Has normal gravitropism and root elongation.
AT2G42350	--	0.0314691	-1.59533	RING/U-box superfamily protein.
AT2G42380	BZIP34	9.73527e-13	-2.16469	Encodes a member of the BZIP family of transcription factors. Forms heterodimers with the related protein AtbZIP61. Binds to G-boxes in vitro and is localized to the nucleus in onion epidermal cells.
AT2G42870	PAR1	1.25223e-07	-1.70477	Encodes PHYTOCHROME RAPIDLY REGULATED1 (PAR1), an atypical basic helix-loop-helix (bHLP) protein. Closely related to PAR2 (At3g58850). Up regulated after simulated shade perception. Acts in the nucleus to control plant development and as a negative regulator of shade avoidance response. Functions as transcriptional repressor of auxin-responsive genes SAUR15 (AT4G38850) and SAUR68 (AT1G29510).
AT2G42900	--	0.000114626	-1.82858	Plant basic secretory protein (BSP) family protein.
AT2G43290	MSS3	3.85205e-05	-1.2952	Calmodulin-like MSS3.Encodes an endomembrane localized member of the CML subfamily VII. Contains a canonical CaM domain and unique N-terminal extension that distinguishes it from other members of the subfamily.
AT2G43330	INT1	0.000450998	-1.08596	Encodes a tonoplast-localized myo-inositol exporter, involved in efflux of myo-inositol from the vacuole to the cytosol. The gene is ubiquitously expressed. Reduced root growth in knock-out mutants grown on low inositol agar medium.
AT2G43350	GPX3	0.0317878	1.10993	Glutathione peroxidase. Functions as both a redox transducer and a scavenger in abscisic acid and drought stress responses. Interacts with ABI2 and ABI1.
AT2G43620	--	0.000176949	1.50237	Chitinase family protein.
AT2G43865	--	0.000608352	5.24504	hypothetical protein.
AT2G43870	--	0.0265881	-1.77787	Pectin lyase-like superfamily protein.
AT2G44010	--	0.0443484	-1.00431	hypothetical protein.
AT2G44230	--	0.000252705	-1.27138	hypothetical protein (DUF946).
AT2G44280	--	0.0454372	-1.24126	Major facilitator superfamily protein.
AT2G44500	--	0.000435137	-1.05143	O-fucosyltransferase family protein.
AT2G44580	--	0.0267962	-2.8417	zinc ion binding protein.
AT2G44740	CYCP4%3B1	0.00126151	-1.9751	cyclin p4.
AT2G44840	ERF13	0.0142065	-2.02992	encodes a member of the ERF (ethylene response factor) subfamily B-3 of ERF/AP2 transcription factor family. The protein contains one AP2 domain. There are 18 members in this subfamily including ATERF-1, ATERF-2, AND ATERF-5. The mRNA is cell-to-cell mobile.
AT2G45310	GAE4	0.00607051	-1.231	UDP-D-glucuronate 4-epimerase
AT2G45340	--	0.00611878	-1.12555	Leucine-rich repeat protein kinase family protein.
AT2G45470	FLA8	3.66203e-07	-1.21322	Fasciclin-like arabinogalactan protein. Possibly involved in embryogenesis and seed development.
AT2G45500	--	0.0314422	1.03542	AAA-type ATPase family protein.
AT2G45970	CYP86A8	0.0121951	-1.03674	Encodes a member of the CYP86A subfamily of cytochrome p450 genes. Expressed at moderate levels in flowers, leaves, roots and stems.Mutant seeds have reduced seed longevity, higher tetrazolium salt uptake and reduction, and reduced lipid polyester barriers (PMID:32519347).
AT2G46330	AGP16	1.21767e-07	-1.11246	Encodes arabinogalactan protein (AGP16).
AT2G46430	CNGC3	0.00279661	1.95705	Encodes a cyclic nucleotide gated channel, downstream component of the signaling pathways leading to hypersensitive response (HR) resistance.
AT2G46440	CNGC11	0.00048101	5.12742	Member of Cyclic nucleotide gated channel family. Positive regulator of resistance against avirulent fungal pathogen. The mRNA is cell-to-cell mobile.
AT2G46450	CNGC12	0.0039426	1.01746	Member of Cyclic nucleotide gated channel family.Positive regulator of resistance against avirulent fungal pathogen.Suppresses the phenotype conferred by cpr22 in a dosage-dependent manner.
AT2G46640	--	0.00807224	-2.17193	Encodes TAC1 (Tiller Angle Control 1). Influences axillary branch growth angle. Inflorescence stems of TAC1 mutants are vertically oriented and have axillary shoots with narrow branch angles.
AT2G46720	KCS13	0.0102266	-1.2581	Encodes KCS13, a member of the 3-ketoacyl-CoA synthase family involved in the biosynthesis of VLCFA (very long chain fatty acids).
AT2G46780	--	0.0287166	-1.04977	RNA-binding (RRM/RBD/RNP motifs) family protein.
AT2G47060	--	0.00037594	-1.25062	Encodes Pto-interacting 1-4 (PTI1-4), a member of the PTI1-like serine/threonine protein kinases that share strong sequence identity to the tomato PTI1 kinase.
AT2G47370	--	0.0472771	-1.03175	Calcium-dependent phosphotriesterase superfamily protein.
AT2G47520	ERF71	0.0122101	1.76859	encodes a member of the ERF (ethylene response factor) subfamily B-2 of ERF/AP2 transcription factor family. The protein contains one AP2 domain. There are 5 members in this subfamily including RAP2.2 AND RAP2.12. It plays a role in hypoxia-induced root slanting.
AT2G47680	--	0.0363276	1.16181	zinc finger (CCCH type) helicase family protein.
AT2G47830	--	0.048171	1.11405	Cation efflux family protein.
AT2G47930	AGP26	0.0161788	-1.13396	arabinogalactan protein 26.
AT2G48000	--	0.0175857	1.16013	Pentatricopeptide repeat (PPR) superfamily protein.
AT2G48130	--	0.000584977	-1.09714	Encodes a plasma membrane-localized glycosylphosphatidylinositol-anchored lipid transfer protein expressed in root endodermis and seed coats that is involved in very long chain fatty acid (and their derivatives) transport.
AT2G48140	EDA4	0.00212174	-1.71982	Bifunctional inhibitor/lipid-transfer protein/seed storage 2S albumin superfamily protein.
AT3G01260	--	0.000102174	1.88472	Galactose mutarotase-like superfamily protein.
AT3G01490	--	1.14815e-05	-1.55526	Belongs to the Raf-like kinase subfamily of the mitogen-activated protein kinase kinase kinase (MAPKKK) family. Negatively regulates stomatal opening by negatively regulating plasma membrane H+-ATPase phosphorylation.
AT3G01550	PPT2	0.000455054	-2.79593	phosphoenolpyruvate (pep)/phosphate translocator 2.
AT3G01600	NAC044	5.98648e-06	2.88867	NAC domain containing protein 44.
AT3G02040	SRG3	0.00208917	-1.02426	Encodes a member of the glycerophosphodiester phosphodiesterase (GDPD) family. Has glycerophosphodiester phosphodiesterase activity. Functions in maintaining cellular phosphate homeostasis under phosphate starvation. The mRNA is cell-to-cell mobile.
AT3G02110	scpl25	0.000312803	-1.13076	serine carboxypeptidase-like 25.
AT3G02130	RPK2	0.015302	-1.18065	Encodes a receptor-like kinase RPK2 (also known as TOADSTOOL 2/TOAD2). Functions as a regulator of meristem maintenance. Mutants are insensitive to synthetic CLV3 peptide. Mutations in the RPK2 also result in stem cell expansion and increased number of floral organs, as seen in the other clv mutants. Forms homo-oligomers.
AT3G02170	LNG2	6.33005e-08	-2.06112	Encodes LONGIFOLIA2 (LNG2). Regulates leaf morphology by promoting cell expansion in the leaf-length direction. The LNG2 homologue LNG1 (At5g15580) has similar function.
AT3G02490	--	0.000660392	1.54916	Pentatricopeptide repeat (PPR) superfamily protein.
AT3G02550	LBD41	2.27181e-08	1.74257	LOB domain-containing protein 41.
AT3G03170	--	0.00247724	-1.76325	hypothetical protein.
AT3G03350	--	0.047813	1.47952	NAD(P)-binding Rossmann-fold superfamily protein.
AT3G03360	--	0.0378584	1.49535	F-box/RNI-like superfamily protein.
AT3G03680	--	0.0143002	-1.17954	Member of a family of Multiple C2 Domain and Transmembrane Region Proteins.
AT3G03820	SAUR29	0.000634684	-1.76421	SAUR-like auxin-responsive protein family.
AT3G03830	SAUR28	2.57303e-05	-2.565	SAUR-like auxin-responsive protein family.
AT3G03840	SAUR27	0.0133634	-2.68235	SAUR-like auxin-responsive protein family.
AT3G03850	SAUR26	0.0031383	-2.68726	SAUR-like auxin-responsive protein family.
AT3G03870	--	2.74225e-07	-1.88685	transmembrane protein.
AT3G04290	LTL1	0.000110409	-1.54602	Li-tolerant lipase 1.
AT3G04520	THA2	0.000431253	1.08898	Encodes a threonine aldolase, involved in threonine degradation to glycine. Expressed in vascular tissue through out the plant.
AT3G04640	--	1.48382e-06	-1.90237	glycine-rich protein.
AT3G05170	--	1.99096e-08	-6.70367	Phosphoglycerate mutase family protein.
AT3G05200	ATL6	0.00507784	-1.0017	Encodes a putative RING-H2 zinc finger protein ATL6 (ATL6). The mRNA is cell-to-cell mobile.
AT3G05360	RLP30	0.0315195	1.65776	receptor like protein 30.
AT3G05400	--	0.0435493	-1.38975	Major facilitator superfamily protein.
AT3G05470	--	0.0240984	-1.7091	Actin-binding FH2 (formin homology 2) family protein.
AT3G05640	--	0.0283723	-1.37522	EGR1 functions as a negative regulator of plant growth with prominent effect on plant growth during drought stress.EGR1 regulates microtubule organization and likely affects additional cytoskeleton and trafficking processes along the plasma membrane.
AT3G05800	AIF1	0.00418389	-1.8738	AtBS1(activation-tagged BRI1 suppressor 1)-interacting factor 1.
AT3G05880	RCI2A	0.00259819	-1.15948	Induced by low temperatures, dehydration and salt stress and ABA. Encodes a small (54 amino acids), highly hydrophobic protein that bears two potential transmembrane domains.
AT3G06030	NP3	0.0326672	-1.02958	NPK1-related protein kinase 3
AT3G06130	--	0.0165982	-1.5396	Heavy metal transport/detoxification superfamily protein.
AT3G06390	--	0.00783279	-2.31855	Uncharacterized protein family (UPF0497).
AT3G06435	--	0.0246234	2.68094	Expressed protein.
AT3G06590	--	0.00975342	-1.06025	Encodes RITF1, a bHLH transcription factor that regulates the transcription of several genes involved in the detoxification of reactive oxygen species generated by salt stress.
AT3G06770	--	4.20414e-05	-1.51734	Pectin lyase-like superfamily protein.
AT3G07010	--	1.7127e-05	-1.69603	Pectin lyase-like superfamily protein.
AT3G07390	AIR12	0.0264572	-1.51475	isolated from differential screening of a cDNA library from auxin-treated root culture. sequence does not show homology to any known proteins and is predicted to be extracellular. The mRNA is cell-to-cell mobile.
AT3G07630	ADT2	0.000566867	1.15424	Encodes a plastid-localized arogenate dehydratase involved in phenylalanine biosynthesis. Not less than six genes encoding ADT were identiﬁed in the Arabidopsis genome: ADT1 [At1g11790]; ADT2 [At3g07630]; ADT3 [At2g27820]; ADT4 [At3g44720]; ADT5 [At5g22630]; and ADT6 [At1g08250].
AT3G08520	--	0.0323859	1.18525	Ribosomal protein L41 family.
AT3G08940	LHCB4.2	4.60075e-07	-1.03982	Lhcb4.2 protein (Lhcb4.2, protein involved in the light harvesting complex of photosystem II The mRNA is cell-to-cell mobile.
AT3G09220	LAC7	0.0321422	-1.24849	putative laccase, a member of laccase family of genes (17 members in Arabidopsis).
AT3G09310	--	0.0346518	1.00317	membrane protein insertion efficiency factor.
AT3G09540	--	0.0262741	-1.2821	Pectin lyase-like superfamily protein.
AT3G09940	MDHAR	0.00211091	1.11259	Encodes a member of the monodehydroascorbate reductase gene family. Critical for a mutualistic symbiosis between the host Arabidopsis and the root colonizing fungus Piriformospora indica.
AT3G10040	--	4.4182e-05	1.80309	Encodes HRA1 (HYPOXIA RESPONSE ATTENUATOR1), a low oxygen-inducible transcription factor.
AT3G10420	SPD1	1.10818e-16	-2.03232	P-loop containing nucleoside triphosphate hydrolases superfamily protein.
AT3G10530	--	0.000224859	1.11588	Transducin/WD40 repeat-like superfamily protein.
AT3G10570	CYP77A6	0.00596521	-1.64375	member of CYP77A
AT3G10930	--	2.96772e-10	-3.12787	Encodes a small secreted signaling peptide that processed both N- and C-terminally after translation and is rapidly induced in response to ROS and flg22-induced stress and may act as a negative modulator of stress-induced ROS signalling.
AT3G11050	FER2	0.0183641	1.3405	ferritin 2.
AT3G11120	--	0.0338023	2.03371	Ribosomal protein L41 family.
[truncated: 723 more rows]

## Sheet: Table S3
Supplemental table 3. BIN2 and HS co-regulated genes identified by RNAseq.
[truncated: 609 more rows]

## Sheet: Table S4
Supplemental table 4. Primers used in this paper
Primer Name	Sequences (5'-3')
[truncated: 16 more rows]
